# Supplementary material for: Comparative analysis of de novo genomes reveals dynamic intra-species divergence of NLRs in pepper
Source: BMC Plant Biol. 2021 May 31;21:247. doi: 10.1186/s12870-021-03057-8 (PMC8166135; doi:10.1186/s12870-021-03057-8)
Supplement: Supplementary file 2 — Additional file 2: Table S1. Reference disease resistance genes used in this study. Table S2. Statistics of raw data used in this study. Table S3. K-mer frequency of ECW and SF. Table S4. Validation of genome assembly and gene annotation using BUSCO. Table S5. Comparison of predicted genes using published annotation database. Table S6. Summary of repeat annotation. Table S7. Number of orthologs per species. Table S8. Number of specific genes containing functional domains of ECW and SF in C. annuum.Table S9. Assigned NLR group and NB-ARC type. Table S10. Statistics of classified NLRs in C. annuum.Table S11. Ortholog pair of NLRs between five accessions in C. annuum.Table S12. Statistics of enriched group of NLRs per 1 Mb window. Table S13. List of significant CNV regions for NLRs. [file 12870_2021_3057_MOESM2_ESM.xlsx]

## Sheet: Table S1
Table S1. Reference disease resistance genes used in this study.
GeneName	GenBank	PRGdb_ID	Species
ADR1	AK228620	PRGDB170038	Arabidopsis thaliana
Bs2	AF202179	PRGDB130	Capsicum chacoense
Bs4	AY438027	PRGDB131	Solanum lycopersicum
Gpa2	AF195939	PRGDB138	Solanum tuberosum
Gro1.4	AY196151	PRGDB139	Solanum tuberosum
Hero	AJ457052	PRGDB140	Solanum lycopersicum
I-2	AF118127	PRGDB141	Solanum lycopersicum
L6	U27081	PRGDB1486	Linum usitatissimum
M	U73916	PRGDB1487	Linum usitatissimum
Mi1.2	AF039682	PRGDB142	Solanum lycopersicum
N	U15605	PRGDB144	Nicotiana glutinosa
NRC1	DQ304484	PRGDB170024	Solanum lycopersicum
NRG1	DQ054580	NA	Nicotiana benthamiana
Ph-3	KJ563933	PRGDB170004	Solanum pimpinellifolium
Prf	AF220602	PRGDB145	Solanum pimpinellifolium
Pvr4	T459_26666	NA	Capsicum annuum
R1	AF447489	PRGDB146	Solanum demissum
R2	FJ536325	NA	Solanum demissum
R3a	AY849382	PRGDB147	Solanum tuberosum
R3b	HQ437670	NA	Solanum demissum
Rpi-abpt	FJ536324	NA	Solanum sp. ABPT
Rpi-amr3	KT373889	NA	Solanum americanum
Rpi-blb1	AY336128	PRGDB148	Solanum bulbocastanum
Rpi-blb2	DQ122125	PRGDB149	Solanum bulbocastanum
Rpi-blb3	FJ536346	NA	Solanum bulbocastanum
Rpi-sto1	EU884421	NA	Solanum stoloniferum
RPS2	NM_118742	PRGDB1495	Arabidopsis thaliana
Rx	AJ011801	PRGDB150	Solanum tuberosum
Rx2	AJ249448	PRGDB151	Solanum acaule
RY-1	AJ300266	PRGDB152	Solanum tuberosum subsp. andigena
Sw-5	AY007366	PRGDB153	Solanum lycopersicum
Tm-2	AF536200	PRGDB157	Solanum lycopersicum
Tm-2a	AF536201	PRGDB154	Solanum lycopersicum

## Sheet: Table S2
Table S2. Statistics of raw data used in this study.
Library Type	Samples	Insert Size (bp)	Read Length (bp)	Total Length (Gb)	Sequencing
					Depth (X)
Paired-End	ECW	350	151	230.9	73.6
		550	151	61.4	19.6
		600-800	151	64.7	20.6
Mate-Pair		2000	151	51.3	16.4
		5000	151	51.9	16.6
Paired-End	SF	350	151	226.3	71.7
		550	151	70	22.2
		600-800	151	61.1	19.4
Mate-Pair		2000	151	51.2	16.2
		5000	151	51.6	16.3

## Sheet: Table S3
Table S3. K-mer frequency of ECW and SF.
Frequency	ECW	SF
1	2019152016	2035473567
2	199283712	200972027
3	40094575	40692340
4	13939678	14251236
5	6621673	6796852
6	3775337	3891673
7	2402808	2484328
8	1650262	1710189
9	1193088	1237815
10	903934	937953
11	709298	736849
12	575069	596000
13	478893	499429
14	410179	429558
15	360187	380758
16	322833	343655
17	295015	314824
18	272072	295084
19	258369	280418
20	247555	268518
21	238838	262139
22	233252	254397
23	230466	253267
24	229469	252388
25	229560	253523
26	233554	258512
27	237626	263148
28	241867	271645
29	250001	281639
30	258855	293038
31	269711	304858
32	280827	320587
33	294765	336492
34	309831	355072
35	328956	378623
36	351047	403968
37	374865	432696
38	402828	467448
39	433602	504339
40	471246	549869
41	512988	604483
42	559706	664969
43	620900	739106
44	688611	826988
45	770929	931699
46	869565	1060006
47	984525	1215490
48	1126234	1403644
49	1302804	1631206
50	1513963	1904782
51	1769298	2236356
52	2080313	2625889
53	2451927	3094925
54	2899381	3647997
55	3428891	4301124
56	4062905	5063183
57	4803634	5944958
58	5667603	6954879
59	6677625	8109485
60	7826460	9398734
61	9125227	10838790
62	10592718	12420816
63	12222004	14147829
64	13989470	15986271
65	15906326	17953410
66	17951038	20003090
67	20101574	22126576
68	22323519	24279518
69	24608413	26447998
70	26914664	28587857
71	29181461	30638294
72	31395661	32577807
73	33473674	34379030
74	35428280	36012633
75	37189210	37443469
76	38722356	38620013
77	39974050	39544850
78	40929289	40178084
79	41581705	40520559
80	41909525	40539211
81	41882365	40286383
82	41575836	39735677
83	40899334	38902381
84	39953214	37829745
85	38740140	36518418
86	37265918	35037875
87	35599635	33365925
88	33761493	31561441
89	31788202	29670469
90	29702827	27701759
91	27575108	25689622
92	25412808	23688638
93	23244304	21698267
94	21138164	19746166
95	19082363	17872243
96	17130005	16076906
97	15269749	14380803
98	13528956	12794792
99	11904859	11314347
100	10424724	9953806
101	9065356	8708070
102	7831370	7575707
103	6737193	6567259
104	5762766	5660521
105	4907597	4858828
106	4156702	4157673
107	3507694	3540075
108	2947798	3007095
109	2471247	2546808
110	2063351	2159102
111	1722568	1828161
112	1440547	1553305
113	1204489	1319028
114	1012960	1131132
115	857649	973233
116	735058	849939
117	640562	751955
118	567839	678748
119	515404	624526
120	477514	588975
121	454625	570840
122	446302	562016
123	449324	566593
124	461223	581702
125	479442	604477
126	506477	640106
127	540244	679241
128	582567	726682
129	631074	780170
130	686335	839118
131	745655	905513
132	810528	978625
133	883262	1055168
134	961536	1139615
135	1047238	1229442
136	1137031	1319735
137	1234599	1418360
138	1334532	1521940
139	1438862	1627716
140	1549115	1732411
141	1662970	1848050
142	1783481	1958451
143	1906065	2074569
144	2025128	2184910
145	2151155	2298906
146	2272454	2409820
147	2396366	2520886
148	2517180	2629457
149	2636608	2729491
150	2754138	2829394
151	2867372	2920438
152	2968761	3005940
153	3069804	3080936
154	3158716	3149001
155	3241505	3210197
156	3311320	3262167
157	3377705	3307161
158	3431078	3334609
159	3469597	3355999
160	3500263	3365208
161	3517261	3366993
162	3523847	3355109
163	3515154	3332730
164	3492767	3301841
165	3462888	3258763
166	3417951	3206552
167	3364290	3144695
168	3300581	3075037
169	3234053	3000380
170	3147367	2918354
171	3060495	2833655
172	2962607	2736572
173	2856452	2638442
174	2751486	2530356
175	2636082	2424971
176	2521638	2318084
177	2403848	2211156
178	2280139	2104668
179	2162209	1993545
180	2043530	1889036
181	1923751	1780928
182	1808255	1675207
183	1691410	1574353
184	1581372	1476986
185	1475304	1383556
186	1370485	1295446
187	1276693	1210906
188	1182179	1129172
189	1097470	1054022
190	1012600	978709
191	938673	912895
192	865702	850408
193	800361	793715
194	740711	739196
195	684539	692059
196	634670	649178
197	589065	610490
198	551475	577425
199	517063	546764
200	488185	521599
201	460281	499331
202	440333	481842
203	420182	466170
204	407658	455485
205	397107	447046
206	389598	441034
207	386369	440345
208	385951	439896
209	388100	442807
210	391559	446559
211	399647	454029
212	408207	463384
213	418952	474402
214	431861	485821
215	445050	499691
216	460577	513803
217	476762	530048
218	497386	546368
219	516335	563046
220	535881	581671
221	556011	599798
222	578182	619065
223	597865	635631
224	619501	653935
225	641359	673958
226	663829	692883
227	686170	709689
228	707866	726690
229	725640	743935
230	747122	761194
231	765844	774716
232	783722	789967
233	800298	802533
234	817171	815066
235	831456	827467
236	844900	834249
237	855589	842913
238	864163	850292
239	875917	853337
240	883476	856011
241	886960	859157
242	890522	857883
243	894499	860215
244	893555	856786
245	889823	851038
246	886243	845417
247	881820	837993
248	874864	831011
249	867586	820056
250	857490	810077
251	843796	796914
252	830599	786175
253	818385	770054
254	803419	756532
255	786402	740511
256	768349	723373
257	749932	707068
258	731224	687720
259	709808	670308
260	691189	652927
261	669515	633242
262	649075	612450
263	627270	594189
264	605416	574543
265	583581	553972
266	561944	538362
267	542956	519461
268	523330	500880
269	501060	482367
270	482342	466079
271	462683	449491
272	444844	432837
273	425938	418580
274	408483	403528
275	392478	389173
276	378268	376744
277	363345	364932
278	349463	354322
279	336853	343142
280	326430	331695
281	314681	323188
282	306413	314982
283	296619	308545
284	289714	301957
285	282782	296544
286	277154	292207
287	273668	288398
288	269586	284656
289	265975	281675
290	263974	278932
291	261866	278209
292	261771	277373
293	262094	279077
294	261750	279408
295	263271	279739
296	264218	279340
297	267679	281306
298	270301	282651
299	274165	286471
300	276935	289189

## Sheet: Table S4
Table S4. Validation of genome assembly and gene annotation using BUSCO
Type	Species	Complete BUSCOs (%)	Fragmented BUSCOs (%)	Missing BUSCOs (%)
Genome	CM334	1,333 (95.5)	16 (1.2)	26 (1.8)
	ECW	1,323 (96.2)	20 (1.5)	32 (2.3)
	SF	1,316 (95.7)	26 (2.4)	33 (2.4)
	Zunla-1	1,324 (96.3)	15 (1.1)	36 (2.6)
	Chiltepin	1,326 (96.4)	17 (1.2)	32 (2.4)
Gene	CM334	1,221 (88.8)	59 (4.3)	95 (6.9)
	ECW	1,254 (91.2)	72 (5.2)	49 (3.6)
	SF	1,269 (92.3)	43 (3.1)	63 (4.6)
	Zunla-1	1,246 (90.6)	98 (7.1)	31 (2.3)
	Chiltepin	1,163 (84.6)	126 (9.2)	86 (6.2)

## Sheet: Table S5
Table S5. Comparison of predicted genes using published annotation database.
	ECW		SF
Database	Number of genes	Percent (%)	Number of genes	Percent (%)
RefSeq	25957	73.42	25680	73.04
Uniprot/swissprot	12911	36.52	12695	36.11
InterPro	30136	85.24	29936	85.15
GO	22809	64.51	22713	64.6
Total	32983	93.29	32838	93.4

## Sheet: Table S6
Table S6. Summary of repeat annotation.
Type	ECW		SF
	Length	Ratio	Length	Ratio
	(Mb)	(%)	(Mb)	(%)
DNA elements	320.8	10.1	320.4	10.1
LINE elements	67.6	2.1	67.6	2.1
SINE elements	18.7	0.6	18.5	0.6
LTR/Gypsy	1812.5	57.3	1810.3	57.2
LTR/Copia	176.8	5.6	177	5.6
LTR/Caulimoviridae	8.8	0.3	8.7	0.3
rDNA	3.3	0.1	5.6	0.2
Simple repeat	36.8	1.2	37.6	1.2
Others	61.6	1.9	60.2	1.9
Unclassified	130.2	4.1	130.6	4.1
Total	2635.1	83.3	2636.4	83.3

## Sheet: Table S7
Table S7. Number of orthologs per species
Species	Gene number	Genes in families	Unclustered genes	Family number	Average genes per family
Capsicum annuum cv. CM334	35884	34498	1386	26652	1.3
Capsicum annuum cv. ECW	35355	34814	541	29161	1.2
Capsicum annuum SF	35158	34531	627	28894	1.2
Capsicum annuum cv. Zunla-1	35336	33808	1528	26999	1.3
Capsicum annuum Chiltepin	34476	32047	2429	25003	1.3
Capsicum chinense PI159236	35009	32719	2290	25201	1.3
Capsicum baccatum PBC81	35874	32360	3514	23144	1.4

## Sheet: Table S8
Table S8. Number of specific genes containing functional domains of ECW and SF in C. annuum
Functional description (ECW)	PFAM ID	Number of genes	Functional description (SF)	PFAM ID	Number of genes
Leucine rich repeat	PF13855	23	Protein kinase domain	PF00069	27
Ulp1 protease family, C-terminal catalytic domain	PF02902	23	Leucine rich repeat	PF13855	19
Reverse transcriptase (RNA-dependent DNA polymerase)	PF07727	21	Reverse transcriptase (RNA-dependent DNA polymerase)	PF07727	19
NB-ARC domain	PF00931	16	NB-ARC domain	PF00931	16
Leucine Rich repeats (2 copies)	PF12799	15	Reverse transcriptase (RNA-dependent DNA polymerase)	PF00078	15
Protein kinase domain	PF00069	13	Ulp1 protease family, C-terminal catalytic domain	PF02902	13
Domain of unknown function (DUF1985)	PF09331	13	Leucine Rich repeats (2 copies)	PF12799	13
Cytochrome P450	PF00067	12	gag-polypeptide of LTR copia-type	PF14223	13
Protein tyrosine kinase	PF07714	9	Protein tyrosine kinase	PF07714	12
PPR repeat family	PF13041	9	Ras family	PF00071	9
Retrotransposon gag protein	PF03732	9	zinc-binding in reverse transcriptase	PF13966	8
gag-polypeptide of LTR copia-type	PF14223	9	Retrotransposon gag protein	PF03732	8
Leucine Rich Repeat	PF00560	7	short chain dehydrogenase	PF00106	6
Serine carboxypeptidase	PF00450	7	F-box domain	PF00646	5
PPR repeat	PF01535	7	Ubiquitin-conjugating enzyme	PF00179	5
Reverse transcriptase (RNA-dependent DNA polymerase)	PF00078	7	Integrase core domain	PF00665	5
Leucine rich repeat N-terminal domain	PF08263	6	Chromo (CHRromatin Organisation MOdifier) domain	PF00385	5
ABC transporter	PF00005	6	Glutathione S-transferase, N-terminal domain	PF02798	5
Integrase core domain	PF00665	6	MuDR family transposase	PF03108	5
ABC-2 type transporter	PF01061	5	ATPase family associated with various cellular activities (AAA)	PF00004	5
GAG-pre-integrase domain	PF13976	5	Mitochondrial carrier protein	PF00153	5
2OG-Fe(II) oxygenase superfamily	PF03171	5	Tetratricopeptide repeat	PF00515	5
MULE transposase domain	PF10551	5	PHD-finger	PF00628	5
Mitochondrial ribonuclease P subunit (RPM2)	PF08579	5	Reverse transcriptase-like	PF13456	5
Zinc knuckle	PF00098	5	Domain of unknown function (DUF4283)	PF14111	5
gag-polypeptide of LTR copia-type	PF14244	5	Cytochrome P450	PF00067	4
Aminotransferase class I and II	PF00155	4	Leucine Rich repeat	PF13516	4
IncA protein	PF04156	4	Leucine Rich Repeat	PF00560	4
Chromo (CHRromatin Organisation MOdifier) domain	PF00385	4	Aminotransferase class I and II	PF00155	4
XFP N-terminal domain	PF09364	4	Major intrinsic protein	PF00230	4
non-haem dioxygenase in morphine synthesis N-terminal	PF14226	4	MULE transposase domain	PF10551	4
Terpene synthase family, metal binding domain	PF03936	4	Calcineurin-like phosphoesterase	PF00149	4
ATPase family associated with various cellular activities (AAA)	PF00004	4	Plant transposase (Ptta/En/Spm family)	PF03004	4
AMP-binding enzyme	PF00501	4	Hsp90 protein	PF00183	4
Mitochondrial ATPase expression	PF12921	4	ADP-ribosylation factor family	PF00025	4
PPR repeat	PF12854	4	non-haem dioxygenase in morphine synthesis N-terminal	PF14226	4
Alpha/beta hydrolase family	PF12697	3	Phosphomannose isomerase type I	PF01238	4
D-isomer specific 2-hydroxyacid dehydrogenase, NAD binding domain	PF02826	3	RNA recognition motif. (a.k.a. RRM, RBD, or RNP domain)	PF00076	4
EF-hand domain pair	PF13499	3	Adaptin N terminal region	PF01602	4
Actin	PF00022	3	AMP-binding enzyme	PF00501	4
OPT oligopeptide transporter protein	PF03169	3	Filament-like plant protein, long coiled-coil	PF05911	4
RNA polymerase Rpb3/RpoA insert domain	PF01000	3	2OG-Fe(II) oxygenase superfamily	PF03171	4
AMP-binding enzyme C-terminal domain	PF13193	3	Zinc knuckle	PF00098	4
Sensor_kinase_SpoOB-type, alpha-helical domain	PF14689	3	gag-polypeptide of LTR copia-type	PF14244	4
Auxin responsive protein	PF02519	3	Domain of unknown function (DUF1985)	PF09331	4
Protein of unknown function (DUF295)	PF03478	3	Glutaredoxin	PF00462	3
Histone-like transcription factor (CBF/NF-Y) and archaeal histone	PF00808	3	haloacid dehalogenase-like hydrolase	PF00702	3
Plant transposase (Ptta/En/Spm family)	PF03004	3	LSM domain	PF01423	3
GDP-fucose protein O-fucosyltransferase	PF10250	3	hAT family C-terminal dimerisation region	PF05699	3
Autophagy protein Apg6	PF04111	3	Eukaryotic porin	PF01459	3
Seed maturation protein	PF04927	3	Ankyrin repeats (3 copies)	PF12796	3
Domain of unknown function (DUF4407)	PF14362	3	Plant mobile domain	PF10536	3
SWIM zinc finger	PF04434	3	AAA domain	PF13086	3
Cell division protein ZapB	PF06005	3	BTB/POZ domain	PF00651	3
TCP-1/cpn60 chaperonin family	PF00118	3	MATH domain	PF00917	3
Sugar (and other) transporter	PF00083	3	Autophagy protein Apg6	PF04111	3
CDC45-like protein	PF02724	3	14-3-3 protein	PF00244	3
Alternative oxidase	PF01786	3	GDSL-like Lipase/Acylhydrolase	PF00657	3
Homeobox domain	PF00046	3	Zinc knuckle	PF14392	3
Peptide N-acetyl-beta-D-glucosaminyl asparaginase amidase A	PF12222	3	TIR domain	PF01582	3
Evolutionarily conserved signalling intermediate in Toll pathway	PF06239	3	Sodium/hydrogen exchanger family	PF00999	3
Reverse transcriptase-like	PF13456	3	ABC-2 type transporter	PF01061	3
EF hand	PF00036	3	Domain of unknown function (DUF4219)	PF13961	3
Vacuolar sorting 38 and autophagy-related subunit 14	PF10186	3	Ribonucleotide reductase, small chain	PF00268	3
Glutaredoxin	PF00462	2	Myristoyl-CoA:protein N-myristoyltransferase, C-terminal domain	PF02799	3
Zn-finger in Ran binding protein and others	PF00641	2	GAG-pre-integrase domain	PF13976	3
Leucine Rich repeat	PF13516	2	PGAP1-like protein	PF07819	3
Cyclotide family	PF03784	2	Sugar (and other) transporter	PF00083	3
Domain of unknown function (DUF4283)	PF14111	2	Alfin	PF12165	3
PRONE (Plant-specific Rop nucleotide exchanger)	PF03759	2	Domain of unknown function (DUF4201)	PF13870	3
Ribulose-1,5-bisphosphate carboxylase small subunit	PF12338	2	Peroxidase	PF00141	3
SET domain	PF00856	2	EF hand	PF00036	3
Glycosyl hydrolases family 32 C terminal	PF08244	2	Fez1	PF06818	2
Cofilin/tropomyosin-type actin-binding protein	PF00241	2	Up-regulated During Septation	PF15456	2
D-isomer specific 2-hydroxyacid dehydrogenase, catalytic domain	PF00389	2	Optic atrophy 3 protein (OPA3)	PF07047	2
Tripartite tricarboxylate transporter family receptor	PF03401	2	Transcription factor/nuclear export subunit protein 2	PF11262	2
AP2 domain	PF00847	2	Vacuolar protein sorting-associated protein 35	PF03635	2
Kelch motif	PF01344	2	Alpha/beta hydrolase family	PF12697	2
Peptidase C13 family	PF01650	2	Kelch motif	PF13964	2
Cupin	PF00190	2	Mur ligase middle domain	PF08245	2
FAM176 family	PF14851	2	Prominin	PF05478	2
ZIP Zinc transporter	PF02535	2	IQ calmodulin-binding motif	PF00612	2
ESCO1/2 acetyl-transferase	PF13880	2	Ndr family	PF03096	2
short chain dehydrogenase	PF00106	2	Tetratricopeptide repeat	PF13371	2
Lipoxygenase	PF00305	2	Transcription factor TFIID (or TATA-binding protein, TBP)	PF00352	2
Argonaute linker 2 domain	PF16488	2	HEAT repeat	PF02985	2
Anticodon binding domain	PF03129	2	FF domain	PF01846	2
RNA polymerase Rpb3/Rpb11 dimerisation domain	PF01193	2	ATPase domain predominantly from Archaea	PF01637	2
Calcineurin-like phosphoesterase	PF00149	2	Septation ring formation regulator, EzrA	PF06160	2
tRNA synthetase class II core domain (G, H, P, S and T)	PF00587	2	Histidine phosphatase superfamily (branch 1)	PF00300	2
Glycosyl hydrolases family 17	PF00332	2	Cupin	PF00190	2
zinc-binding in reverse transcriptase	PF13966	2	Transposase-associated domain	PF13963	2
F-box domain	PF00646	2	Actin	PF00022	2
Terpene synthase, N-terminal domain	PF01397	2	Tumour protein D52 family	PF04201	2
PAN-like domain	PF08276	2	ABC transporter	PF00005	2
POT family	PF00854	2	GRAM domain	PF02893	2
Cathepsin propeptide inhibitor domain (I29)	PF08246	2	TATA box binding protein associated factor (TAF)	PF02969	2
Zinc-finger domain of monoamine-oxidase A repressor R1	PF10497	2	Ring finger domain	PF13639	2
Tetratricopeptide repeat	PF13181	2	FAD binding domain	PF01494	2
Reovirus sigma C capsid protein	PF04582	2	Tetratricopeptide repeat	PF13424	2
Kinesin motor domain	PF00225	2	Adenylate cyclase associated (CAP) N terminal	PF01213	2
GDSL-like Lipase/Acylhydrolase	PF00657	2	Phospholipase/Carboxylesterase	PF02230	2
TIR domain	PF01582	2	RNA polymerase Rpb3/Rpb11 dimerisation domain	PF01193	2
Cbb3-type cytochrome oxidase component FixQ	PF05545	2	Lecithin:cholesterol acyltransferase	PF02450	2
Sodium/hydrogen exchanger family	PF00999	2	Transposase family tnp2	PF02992	2
Spermine/spermidine synthase	PF01564	2	Polyketide cyclase / dehydrase and lipid transport	PF10604	2
Peptidase family M41	PF01434	2	Eukaryotic protein of unknown function (DUF953)	PF06110	2
AAA domain	PF13500	2	Presenilin	PF01080	2
D-mannose binding lectin	PF01453	2	Auxin responsive protein	PF02519	2
FlxA-like protein	PF14282	2	Nucleopolyhedrovirus P10 protein	PF05531	2
Glycosyl transferase family 8	PF01501	2	PcfJ-like protein	PF14284	2
SAM dependent carboxyl methyltransferase	PF03492	2	AIG1 family	PF04548	2
Septum formation initiator	PF04977	2	ATP synthase subunit C	PF00137	2
F-box-like	PF12937	2	EamA-like transporter family	PF00892	2
Amidase	PF01425	2	AAA domain	PF13238	2
DnaJ C terminal domain	PF01556	2	NAD dependent epimerase/dehydratase family	PF01370	2
Sec34-like family	PF04136	2	DNA polymerase family B	PF00136	2
Domain of unknown function (DUF3368)	PF11848	2	Beta-galactosidase jelly roll domain	PF13364	2
MuDR family transposase	PF03108	2	Tctex-1 family	PF03645	2
LytB protein	PF02401	2	Domain of unknown function (DUF4651)	PF15513	2
Ribulose bisphosphate carboxylase, small chain	PF00101	2	Protein of unknown function (DUF3920)	PF13058	2
Villin headpiece domain	PF02209	2	EF hand	PF13202	2
Rapamycin-insensitive companion of mTOR RasGEF_N domain	PF14663	2	50S ribosome-binding GTPase	PF01926	2
Pyridine nucleotide-disulphide oxidoreductase	PF07992	2	Aconitase family (aconitate hydratase)	PF00330	2
CLASP N terminal	PF12348	2	DnaJ domain	PF00226	2
ARD/ARD' family	PF03079	2	Ubiquitin carboxyl-terminal hydrolase, family 1	PF01088	2
Core histone H2A/H2B/H3/H4	PF00125	2	Guanylate kinase	PF00625	2
Glycine rich protein family	PF07172	2	Protein of unknown function (DUF1254)	PF06863	2
Domain of unknown function	PF13962	2	MIT (microtubule interacting and transport) domain	PF04212	2
Retroviral aspartyl protease	PF08284	2	PPR repeat	PF01535	2
tify domain	PF06200	2	Galactose binding lectin domain	PF02140	2
Ubiquitin carboxyl-terminal hydrolase	PF00443	2	Probable lipid transfer	PF14368	2
HAP1 N-terminal conserved region	PF04849	2	TPL-binding domain in jasmonate signalling	PF16135	2
Chitin recognition protein	PF00187	2	FlxA-like protein	PF14282	2
mRNA capping enzyme	PF03291	2	SWIM zinc finger	PF04434	2
Carboxypeptidase A inhibitor	PF02977	2	SNF2 family N-terminal domain	PF00176	2
Protein of unknown function (DUF972)	PF06156	2	Vacuolar sorting protein 39 domain 2	PF10367	2
TLC domain	PF03798	2	Lipase (class 3)	PF01764	2
TolA binding protein trimerisation	PF16331	2	B3 DNA binding domain	PF02362	2
K+ potassium transporter	PF02705	2	Bacterial protein of unknown function (Gcw_chp)	PF09694	2
Filament-like plant protein, long coiled-coil	PF05911	2	Protein-tyrosine phosphatase	PF00102	2
C2H2 zinc-finger	PF16588	2	DNA polymerase type B, organellar and viral	PF03175	2
Aldose 1-epimerase	PF01263	2	Amidase	PF01425	2
Enoyl-(Acyl carrier protein) reductase	PF13561	2	Peptidase inhibitor I9	PF05922	2
Chitinase class I	PF00182	2	Fructose-1-6-bisphosphatase, N-terminal domain	PF00316	2
CBS domain	PF00571	1	snRNA-activating protein complex subunit 19, SNAPc subunit 19	PF15497	2
Mitochondrial calcium uniporter	PF04678	1	Profilin	PF00235	2
SLA1 homology domain 1, SHD1	PF03983	1	Zinc-ribbon	PF14599	2
Pectate lyase	PF00544	1	WD domain, G-beta repeat	PF00400	2
HAUS augmin-like complex subunit 6 N-terminus	PF14661	1	alpha/beta hydrolase fold	PF00561	2
Cyclin, N-terminal domain	PF00134	1	Armadillo/beta-catenin-like repeat	PF00514	2
Protein of unknown function (DUF673)	PF05054	1	Helix-hairpin-helix domain	PF14520	2
Multicopper oxidase	PF00394	1	AT hook motif	PF02178	2
RIO1 family	PF01163	1	Protein kinase C terminal domain	PF00433	2
Serglycin	PF04360	1	Galactosyltransferase	PF01762	2
Streptococcal histidine triad protein	PF04270	1	NmrA-like family	PF05368	2
alpha/beta hydrolase fold	PF07859	1	Myosin head (motor domain)	PF00063	2
Cyclic phosphodiesterase-like protein	PF07823	1	Cytochrome b5-like Heme/Steroid binding domain	PF00173	2
S-locus glycoprotein domain	PF00954	1	Triose-phosphate Transporter family	PF03151	2
Cortexillin I, coiled coil	PF09304	1	SRF-type transcription factor (DNA-binding and dimerisation domain)	PF00319	2
Ubiquitin-conjugating enzyme	PF00179	1	GDP-mannose 4,6 dehydratase	PF16363	2
NADP oxidoreductase coenzyme F420-dependent	PF03807	1	Acyl-ACP thioesterase	PF01643	2
DYW family of nucleic acid deaminases	PF14432	1	Histone acetyltransferases subunit 3	PF10198	2
Pollen proteins Ole e I like	PF01190	1	Homodimerisation region of STAR domain protein	PF16544	2
tRNA methyl transferase	PF03054	1	Ribosomal protein S11	PF00411	2
Protein of unknown function (DUF1386)	PF07138	1	Xylanase inhibitor C-terminal	PF14541	2
SpoU rRNA Methylase family	PF00588	1	Transcriptional activator TraM	PF11657	2
SCIMP protein	PF15050	1	Tetratricopeptide repeat	PF07719	2
Kelch motif	PF07646	1	Dynamin GTPase effector domain	PF02212	2
Adenosine-deaminase (editase) domain	PF02137	1	Class-II DAHP synthetase family	PF01474	2
Vacuolar protein sorting-associated protein 35	PF03635	1	Cation transport ATPase (P-type)	PF13246	2
Tryptophan RNA-binding attenuator protein inhibitory protein	PF15777	1	emp24/gp25L/p24 family/GOLD	PF01105	2
XS domain	PF03468	1	GRF zinc finger	PF06839	2
Spectrin repeat	PF00435	1	Cytidylyltransferase family	PF01148	2
F-box associated	PF07734	1	K+ potassium transporter	PF02705	2
Ribosomal L30 N-terminal domain	PF08079	1	Casein kinase II regulatory subunit	PF01214	2
Mu DNA binding, I gamma subdomain	PF09039	1	TIP49 C-terminus	PF06068	2
Glycosyl transferase family 1	PF13528	1	Serine-threonine protein phosphatase N-terminal domain	PF16891	2
Centrosomal protein of 63 kDa	PF17045	1	Carbohydrate-binding module 48 (Isoamylase N-terminal domain)	PF02922	2
Protein phosphatase inhibitor 1/DARPP-32	PF05395	1	Pollen allergen	PF01357	2
DnaJ central domain	PF00684	1	Enoyl-(Acyl carrier protein) reductase	PF13561	2
Divergent polysaccharide deacetylase	PF04748	1	Tongue Cancer Chemotherapy Resistant Protein 1	PF14944	1
Zinc knuckle	PF13696	1	Squalene-hopene cyclase C-terminal domain	PF13243	1
haloacid dehalogenase-like hydrolase	PF08282	1	Protein of unknown function (DUF1264)	PF06884	1
SAM-binding_domain	PF16950	1	Actin cytoskeleton-regulatory complex protein END3	PF12761	1
Kelch motif	PF13964	1	Bacterial type II secretion system chaperone protein (type_III_yscG)	PF09477	1
Potato type II proteinase inhibitor family	PF02428	1	Protein of unknown function (DUF1706)	PF08020	1
Cytomegalovirus UL20A protein	PF05984	1	Cyclin, N-terminal domain	PF00134	1
Domain of unknown function (DUF588)	PF04535	1	Calcineurin-like phosphoesterase superfamily domain	PF12850	1
Pheromone biosynthesis activating neuropeptide (PBAN)	PF05874	1	AdoMet dependent proline di-methyltransferase	PF05891	1
Ribosomal protein S15	PF00312	1	SecE/Sec61-gamma subunits of protein translocation complex	PF00584	1
HicB_like antitoxin of bacterial toxin-antitoxin system	PF15919	1	Prolamin-like	PF05617	1
BED zinc finger	PF02892	1	Serglycin	PF04360	1
RecF/RecN/SMC N terminal domain	PF02463	1	Fragile X-related 1 protein core C terminal	PF12235	1
Domain of unknown function (DUF4381)	PF14316	1	Magnesium transporter NIPA	PF05653	1
Ribonucleotide reductase, barrel domain	PF02867	1	Mad3/BUB1 homology region 1	PF08311	1
tRNA synthetases class II (A)	PF01411	1	Exocyst component 84 C-terminal	PF16528	1
AAA domain	PF13173	1	alpha/beta hydrolase fold	PF07859	1
Basic region leucine zipper	PF07716	1	Phosphotransferase enzyme family	PF01636	1
Myotubularin-like phosphatase domain	PF06602	1	GGL domain	PF00631	1
Cellulose biosynthesis protein BcsQ	PF06564	1	Oxaloacetate decarboxylase, gamma chain	PF04277	1
DNA polymerase processivity factor (UL42)	PF02282	1	Sec23/Sec24 zinc finger	PF04810	1
Putative quorum-sensing-regulated virulence factor	PF12843	1	Methyltransferase TRM13	PF05206	1
Ribosomal large subunit proteins 60S L5, and 50S L18	PF17144	1	Glycosyl hydrolase family 10	PF00331	1
Snare region anchored in the vesicle membrane C-terminus	PF12352	1	EMG1/NEP1 methyltransferase	PF03587	1
Zinc-binding dehydrogenase	PF13602	1	DUF based on E. rectale Gene description (DUF3880)	PF12996	1
A2L zinc ribbon domain	PF08792	1	TNF receptor-associated factor BIRC3 binding domain	PF16673	1
Poxvirus D5 protein-like	PF03288	1	DYW family of nucleic acid deaminases	PF14432	1
Stealth protein CR4, conserved region 4	PF17103	1	TRP-interacting helix	PF15018	1
Protein of unknown function (DUF1382)	PF07131	1	Protein of unknown function (DUF2682)	PF10909	1
NUDIX domain	PF00293	1	Proteasomal ATPase OB/ID domain	PF16450	1
GTP cyclohydrolase II	PF00925	1	Domain of unknown function (DUF4403)	PF14356	1
Plant self-incompatibility protein S1	PF05938	1	FAM75 family	PF14650	1
Mur ligase middle domain	PF08245	1	Elongation factor P (EF-P) KOW-like domain	PF08207	1
Golgi-body localisation protein domain	PF10351	1	Transcription factor P53 - C terminal domain	PF11619	1
Domain of unknown function (DUF4211)	PF13926	1	K-box region	PF01486	1
Domain of Unknown Function (DUF908)	PF06012	1	Kelch motif	PF07646	1
Biofilm development protein YmgB/AriR	PF10798	1	YT521-B-like domain	PF04146	1
Common central domain of tyrosinase	PF00264	1	Glucose inhibited division protein A	PF01134	1
Flavin-binding monooxygenase-like	PF00743	1	Protein of unknown function (DUF3852)	PF12963	1
DNA photolyase	PF00875	1	The ARF-like 2 binding protein BART	PF11527	1
Hyaluronan mediated motility receptor C-terminal	PF15908	1	Transcription Regulator	PF14998	1
Phosphatidylinositol 3- and 4-kinase	PF00454	1	Uncharacterized ACR, COG1399	PF02620	1
UME (NUC010) domain	PF08064	1	Novel toxin 11	PF15521	1
Cytochrome oxidase c assembly	PF14880	1	Domain of unknown function (DUF4620)	PF15399	1
IQ calmodulin-binding motif	PF00612	1	F-box associated	PF07734	1
JNK-interacting protein leucine zipper II	PF16471	1	F-112 protein	PF09645	1
NosL	PF05573	1	Protein of unknown function (DUF3177)	PF11375	1
Phosphoribosylformylglycinamidine (FGAM) synthase	PF02700	1	Glutathione S-transferase, C-terminal domain	PF17171	1
Electron transfer flavoprotein FAD-binding domain	PF00766	1	Domain of unknown function (DUF1840)	PF08895	1
Cyclin-dependent kinase inhibitor	PF02234	1	Plasmodium falciparum UIS3 membrane protein	PF11567	1
Agenet domain	PF05641	1	CAF1 family ribonuclease	PF04857	1
dUTPase	PF00692	1	Uncharacterised protein family (UPF0139)	PF03669	1
TB2/DP1, HVA22 family	PF03134	1	RNA polymerase Rpb2, domain 7	PF04560	1
FBD	PF08387	1	Mechanosensitive ion channel	PF00924	1
Photosynthetic reaction centre protein	PF00124	1	Protein of unknown function (DUF1580)	PF07618	1
Sine oculis-binding protein	PF15279	1	Potato type II proteinase inhibitor family	PF02428	1
Testis-expressed sequence 33 protein family	PF15400	1	GDSL/SGNH-like Acyl-Esterase family found in Pmr5 and Cas1p	PF13839	1
Photosystem I psaA/psaB protein	PF00223	1	Protein family FAM199X	PF15814	1
Ribonuclease T2 family	PF00445	1	Phage T7 capsid assembly protein	PF05396	1
Peptidase M16 inactive domain	PF05193	1	Cytosolic domain of 10TM putative phosphate transporter	PF14703	1
Tti2 family	PF10521	1	Solute carrier family 12	PF03522	1
Protein of unknown function (DUF2381)	PF09544	1	Ribosomal protein S15	PF00312	1
Polyprenyl synthetase	PF00348	1	L-lysine 6-monooxygenase (NADPH-requiring)	PF13434	1
FF domain	PF01846	1	FR47-like protein	PF08445	1
Cilia BBSome complex subunit 10	PF14777	1	Putative bacterial virulence factor	PF10139	1
Tetratricopeptide repeat	PF00515	1	MetRS-N binding domain	PF09635	1
Protein of unknown function (DUF1685)	PF07939	1	ABC transporter transmembrane region 2	PF06472	1
MORN repeat	PF02493	1	BED zinc finger	PF02892	1
Wall-associated receptor kinase C-terminal	PF14380	1	Attacin, N-terminal region	PF03768	1
Dickkopf N-terminal cysteine-rich region	PF04706	1	Leucine rich repeats (6 copies)	PF13306	1
HRDC domain	PF00570	1	AAA domain	PF13173	1
Domain of unknown function (DUF3523)	PF12037	1	Early nodulin 93 ENOD93 protein	PF03386	1
C-terminal region of Caskin	PF16632	1	Membrane transport protein	PF03547	1
NAD-binding of NADP-dependent 3-hydroxyisobutyrate dehydrogenase	PF14833	1	Probable RNA and SrmB- binding site of polymerase A	PF12627	1
hAT family C-terminal dimerisation region	PF05699	1	CoA binding domain	PF02629	1
ATPase domain predominantly from Archaea	PF01637	1	SPFH domain / Band 7 family	PF01145	1
STAS domain	PF01740	1	Plectin/S10 domain	PF03501	1
Nucleopolyhedrovirus protein of unknown function (DUF919)	PF06034	1	NUDIX domain	PF00293	1
Protein of unknown function (DUF2968)	PF11180	1	PA26 p53-induced protein (sestrin)	PF04636	1
RIP homotypic interaction motif	PF12721	1	Diaphanous FH3 Domain	PF06367	1
N-terminal N1 domain of Vibrio phage CTXphi pIII	PF16710	1	Type III secretion system, cytoplasmic E component of needle	PF08988	1
Topoisomerase VI B subunit, transducer	PF09239	1	Eukaryotic protein of unknown function (DUF2003)	PF09404	1
Maltogenic Amylase, C-terminal domain	PF16657	1	HIT zinc finger	PF04438	1
Plant PDR ABC transporter associated	PF08370	1	Ribosomal protein S19e	PF01090	1
Zona-pellucida-binding protein (Sp38)	PF07354	1	Homoserine dehydrogenase	PF00742	1
Beta-eliminating lyase	PF01212	1	Protein of unknown function (DUF502)	PF04367	1
10 TM Acyl Transferase domain found in Cas1p	PF07779	1	Ubiquitin-2 like Rad60 SUMO-like	PF13881	1
Hydrogenase/urease nickel incorporation, metallochaperone, hypA	PF01155	1	PrkA serine protein kinase C-terminal domain	PF06798	1
Phorbol esters/diacylglycerol binding domain (C1 domain)	PF00130	1	lactate/malate dehydrogenase, alpha/beta C-terminal domain	PF02866	1
Uncharacterised protein family (UPF0154)	PF03672	1	2Fe-2S iron-sulfur cluster binding domain	PF13510	1
GTP1/OBG	PF01018	1	Stm1	PF09598	1
Tic22-like family	PF04278	1	Stress responsive A/B Barrel Domain	PF07876	1
Putative stress-responsive nuclear envelope protein	PF10281	1	Cys/Met metabolism PLP-dependent enzyme	PF01053	1
zinc RING finger of MSL2	PF16685	1	Transcriptional activator	PF04949	1
Leucine-tRNA synthetase-specific domain	PF14795	1	Pleckstrin homology domain	PF15404	1
HEAT repeats	PF13646	1	Lanthionine synthetase C-like protein	PF05147	1
Cullin family	PF00888	1	Putative S-adenosyl-L-methionine-dependent methyltransferase	PF03141	1
Cerato-platanin	PF07249	1	E1-E2 ATPase	PF00122	1
Protein of unknown function (DUF1645)	PF07816	1	Protein of unknown function (DUF2528)	PF10800	1
CBF/Mak21 family	PF03914	1	Ribulose-1,5-bisphosphate carboxylase small subunit	PF12338	1
Sec63 Brl domain	PF02889	1	Myb/SANT-like DNA-binding domain	PF12776	1
Acidic C-terminal region of sodium channel modifier 1 SCNM1	PF15805	1	APC repeat	PF05923	1
Spindle pole body component BBP1, C-terminal	PF15272	1	Enamelin	PF15362	1
Gammaherpesvirus protein of unknown function (DUF848)	PF05852	1	Viral heat shock protein Hsp90 homologue	PF03225	1
Glycosyltransferase family 28 N-terminal domain	PF03033	1	Pex19 protein family	PF04614	1
Flagella accessory protein C (FlaC)	PF05377	1	E2F transcription factor CC-MB domain	PF16421	1
Protein of unknown function (DUF1049)	PF06305	1	Protein of unknown function (DUF3911)	PF13050	1
WAX2 C-terminal domain	PF12076	1	FBD	PF08387	1
Microtubule-associated protein 70	PF07058	1	Domain of unknown function (DUF1981)	PF09324	1
UDP-glucoronosyl and UDP-glucosyl transferase	PF00201	1	Raptor N-terminal CASPase like domain	PF14538	1
Sensor protein DegS	PF05384	1	Carbohydrate binding domain (family 25)	PF03423	1
Cyclin, C-terminal domain	PF02984	1	Glyceraldehyde 3-phosphate dehydrogenase, NAD binding domain	PF00044	1
MutS domain II	PF05188	1	Polyprenyl synthetase	PF00348	1
Protein of unknown function (DUF1191)	PF06697	1	KH domain	PF00013	1
Sigma factor regulator C-terminal	PF13791	1	Piezo non-specific cation channel, R-Ras-binding domain	PF12166	1
Cyclic nucleotide-binding domain	PF00027	1	Protein gp23 (Bacteriophage A118)	PF10669	1
AF-4 proto-oncoprotein	PF05110	1	Tumour suppressor protein	PF10158	1
Putative adipose-regulatory protein (Seipin)	PF06775	1	Autophagocytosis associated protein, active-site domain	PF03987	1
Pleckstrin homology domain	PF16457	1	Fusaric acid resistance protein-like	PF13515	1
Dual specificity phosphatase, catalytic domain	PF00782	1	Domain of unknown function (DUF3475)	PF11961	1
Putative porin	PF16939	1	Rapid ALkalinization Factor (RALF)	PF05498	1
Domain of unknown function (DUF4335)	PF14233	1	SIS domain	PF01380	1
Domain of unknown function (DUF4270)	PF14092	1	C2H2-type zinc finger	PF13894	1
Domain of unknown function (DUF2529)	PF10740	1	Poxvirus trans-activator protein A1 C-terminal	PF03295	1
Domain of unknown function (DUF4428)	PF14471	1	Nuclear cap-binding protein subunit 3	PF10309	1
Protein of unknown function (DUF616)	PF04765	1	Eukaryotic Mediator 12 catenin-binding domain	PF12144	1
Eukaryotic DNA topoisomerase I, DNA binding fragment	PF02919	1	Membrane fusion protein Use1	PF09753	1
Type IV pilus assembly protein PilM;	PF11104	1	No apical meristem (NAM) protein	PF02365	1
Domain of unknown function (DUF366)	PF04017	1	KIAA1045 RING finger	PF16744	1
Transposase-associated domain	PF13963	1	Protein of unknown function (DUF3068)	PF11271	1
Glycosyl hydrolases family 16	PF00722	1	Axonemal dynein light chain	PF10211	1
Chordopoxvirus A13L protein	PF05961	1	MraW methylase family	PF01795	1
TMEM191C family	PF15194	1	Isocitrate/isopropylmalate dehydrogenase	PF00180	1
Protein of unknown function DUF89	PF01937	1	Transmembrane amino acid transporter protein	PF01490	1
Lipopolysaccharide kinase (Kdo/WaaP) family	PF06293	1	Phosphofructokinase	PF00365	1
Domain of unknown function (DUF4611)	PF15387	1	Elongation complex protein 6	PF09807	1
ArsR transcriptional regulator	PF09824	1	Ribosomal proteins L26 eukaryotic, L24P archaeal	PF16906	1
Oxidoreductase family, NAD-binding Rossmann fold	PF01408	1	Plant PDR ABC transporter associated	PF08370	1
O-methyltransferase	PF00891	1	Phorbol esters/diacylglycerol binding domain (C1 domain)	PF00130	1
Aminotransferase class-V	PF00266	1	IncA protein	PF04156	1
Major intrinsic protein	PF00230	1	Protein of unknown function (FYDLN_acid)	PF09538	1
NADPH-dependent FMN reductase	PF03358	1	Malarial early transcribed membrane protein (ETRAMP)	PF09716	1
C1 domain	PF03107	1	AIPR protein	PF10592	1
CUE domain	PF02845	1	Spore cortex protein YabQ (Spore_YabQ)	PF09578	1
Ribosomal protein L30p/L7e	PF00327	1	PH domain	PF14593	1
Radical SAM superfamily	PF04055	1	TrbC/VIRB2 family	PF04956	1
START domain	PF01852	1	DASH complex subunit Dam1	PF08653	1
Adenylate cyclase associated (CAP) N terminal	PF01213	1	Translationally controlled tumour protein	PF00838	1
Photosystem I reaction centre subunit XI	PF02605	1	Tic22-like family	PF04278	1
WTAP/Mum2p family	PF17098	1	Zinc-binding	PF12907	1
Triosephosphate isomerase	PF00121	1	Interferon-related developmental regulator (IFRD)	PF05004	1
Protein of unknown function (DUF1132)	PF06575	1	Putative stress-responsive nuclear envelope protein	PF10281	1
Protein of unknown function (DUF310)	PF03750	1	Protein of unknown function (DUF4003)	PF13170	1
VWA-like domain (DUF2201)	PF09967	1	D-isomer specific 2-hydroxyacid dehydrogenase, NAD binding domain	PF02826	1
RuvA, C-terminal domain	PF07499	1	Glycosyl hydrolase family 14	PF01373	1
fzo-like conserved region	PF04799	1	HEAT repeats	PF13646	1
Ubiquitin-activating enzyme active site	PF10585	1	Protein of unknown function (DUF679)	PF05078	1
Cation transporting ATPase, C-terminus	PF00689	1	Cell cycle regulated microtubule associated protein	PF12214	1
Protein of unknown function	PF12395	1	Thiamine monophosphate synthase/TENI	PF02581	1
FATC domain	PF02260	1	ERK and JNK pathways, inhibitor	PF15002	1
Bacterial protein of unknown function (DUF896)	PF05979	1	3-Oxoacyl-[acyl-carrier-protein (ACP)] synthase III	PF08545	1
Domain of unknown function (DUF3403)	PF11883	1	Glycosyl-transferase for dystroglycan	PF13896	1
Domain of unknown function (DUF3394)	PF11874	1	Type III restriction enzyme, res subunit	PF04851	1
Protein of unknown function (DUF342)	PF03961	1	GINS complex protein	PF05916	1
Cyclin-dependent kinase inhibitor 3 (CDKN3)	PF05706	1	Xyloglucan fucosyltransferase	PF03254	1
USP8 dimerisation domain	PF08969	1	Protein of unknown function (DUF1049)	PF06305	1
DNA polymerases epsilon N terminal	PF12213	1	GH3 auxin-responsive promoter	PF03321	1
Bacteriophage protein K	PF12283	1	Xylose isomerase-like TIM barrel	PF01261	1
Transposase family tnp2	PF02992	1	Proton-conducting membrane transporter	PF00361	1
RNA helicase	PF00910	1	Primase C terminal 2 (PriCT-2)	PF08707	1
Monopolar spindle protein 2	PF17060	1	Squalene-hopene cyclase N-terminal domain	PF13249	1
Signaling lymphocytic activation molecule (SLAM) protein	PF06214	1	GHMP kinases N terminal domain	PF00288	1
Microtubule-Associated protein Jupiter	PF17054	1	X8 domain	PF07983	1
Major Facilitator Superfamily	PF07690	1	Kelch motif	PF01344	1
Ankyrin repeats (many copies)	PF13857	1	Eukaryotic translation initiation factor 3 subunit G	PF12353	1
Protein of unknown function (DUF483)	PF04467	1	Protein of unknown function (DUF489)	PF04356	1
Protein of unknown function (DUF1336)	PF07059	1	Cyclic nucleotide-binding domain	PF00027	1
DNA replication factor Dna2	PF08696	1	Domain of unknown function (DUF3452)	PF11934	1
Ankyrin repeats (3 copies)	PF12796	1	EF-hand domain pair	PF13499	1
Sorting nexin C terminal	PF08628	1	Peptidase C13 family	PF01650	1
Transmembrane 52	PF14979	1	Spinocerebellar ataxia type 10 protein domain	PF09759	1
Regulator of volume decrease after cellular swelling	PF03517	1	GDA1/CD39 (nucleoside phosphatase) family	PF01150	1
Centrosome localisation domain of Cep57	PF14073	1	Putative NAD(P)-binding	PF13241	1
XPG N-terminal domain	PF00752	1	60s Acidic ribosomal protein	PF00428	1
Autophagy protein Atg8 ubiquitin like	PF02991	1	Dienelactone hydrolase family	PF01738	1
Late blight resistance protein R1	PF12061	1	SNARE domain	PF05739	1
CRAL/TRIO domain	PF00650	1	Sigma-54 interaction domain	PF00158	1
Gallidermin	PF02052	1	RNB domain	PF00773	1
Ubiquitin fold domain	PF09358	1	Uncharacterized ACR, YdiU/UPF0061 family	PF02696	1
Protein of unknown function (DUF1666)	PF07891	1	MYM-type Zinc finger with FCS sequence motif	PF06467	1
Diacylglycerol kinase accessory domain	PF00609	1	Zinc-finger double domain	PF13465	1
Super-infection exclusion protein B	PF14163	1	Domain of unknown function (DUF2529)	PF10740	1
Subtilase family	PF00082	1	Ubiquitin-activating enzyme E1 four-helix bundle	PF16191	1
Mitochondrial splicing apparatus component	PF13762	1	Putative PepSY_TM-like	PF16357	1
EamA-like transporter family	PF00892	1	Domain of unknown function (DUF4761)	PF15958	1
Arabidopsis broad-spectrum mildew resistance protein RPW8	PF05659	1	Uncharacterized protein conserved in bacteria (DUF2316)	PF10078	1
Mitochondrial fission regulator	PF05308	1	Protein of unknown function (DUF445)	PF04286	1
FAD binding domain	PF01565	1	Formate dehydrogenase N, transmembrane	PF09163	1
Viral cysteine endopeptidase C107	PF17222	1	RNA polymerase Rpb5, N-terminal domain	PF03871	1
Mitochondrial carrier protein	PF00153	1	FAM176 family	PF14851	1
TSC-22/dip/bun family	PF01166	1	ZIP Zinc transporter	PF02535	1
GLE1-like protein	PF07817	1	Tetratricopeptide repeat	PF07721	1
ACT domain	PF13291	1	Amidohydrolase family	PF07969	1
Iron/zinc purple acid phosphatase-like protein C	PF14008	1	Amino acid permease	PF13520	1
PHD-zinc-finger like domain	PF13832	1	Plant protein of unknown function	PF03140	1
AN1-like Zinc finger	PF01428	1	DM4/DM12 family	PF07841	1
BAG domain	PF02179	1	Oxidoreductase family, NAD-binding Rossmann fold	PF01408	1
Gamma-thionin family	PF00304	1	DNA polymerase family B, exonuclease domain	PF03104	1
A20-like zinc finger	PF01754	1	Phloem filament protein PP1 cystatin-like domain	PF07430	1
MBOAT, membrane-bound O-acyltransferase family	PF03062	1	SEFIR domain	PF08357	1
Cancer susceptibility candidate 1 N-terminus	PF15927	1	Squalene/phytoene synthase	PF00494	1
Zinc finger found in FPG and IleRS	PF06827	1	O-methyltransferase	PF00891	1
TMCO5 family	PF14992	1	Protein of unknown function (DUF3450)	PF11932	1
NAD dependent epimerase/dehydratase family	PF01370	1	Borrelia family of unknown function DUF226	PF02890	1
Uncharacterised protein family UPF0547	PF10571	1	C1 domain	PF03107	1
Thrombin inhibitor Madanin	PF11714	1	PhoQ Sensor	PF08918	1
Leucine-zipper of ternary complex factor MIP1	PF14389	1	DAD family	PF02109	1
Multicopper oxidase	PF07731	1	Hydin Adenylate kinase-like domain	PF17213	1
Protein of unknown function (DUF1749)	PF08538	1	Creatinase/Prolidase N-terminal domain	PF16189	1
Pili and flagellar-assembly chaperone, PapD N-terminal domain	PF00345	1	Transcription factor S-II (TFIIS), central domain	PF07500	1
Plant mobile domain	PF10536	1	Rad17 cell cycle checkpoint protein	PF03215	1
Pentatricopeptide repeat domain	PF13812	1	START domain	PF01852	1
Region in Clathrin and VPS	PF00637	1	Domain of unknown function (DUF5036)	PF16439	1
Tctex-1 family	PF03645	1	Synaptobrevin	PF00957	1
Leucine Rich Repeat	PF07723	1	GAG-polyprotein viral zinc-finger	PF14787	1
Polyphenol oxidase middle domain	PF12142	1	Triosephosphate isomerase	PF00121	1
RNA polymerase I specific transcription initiation factor RRN3	PF05327	1	Serine hydroxymethyltransferase	PF00464	1
AAA domain	PF13671	1	C-5 cytosine-specific DNA methylase	PF00145	1
Uncharacterised protein family (UPF0197)	PF05251	1	Domain of unknown function (DUF4355)	PF14265	1
Protein of unknown function (DUF3021)	PF11457	1	Myb/SANT-like DNA-binding domain	PF13837	1
YwqJ-like deaminase	PF14431	1	Viral A-type inclusion protein repeat	PF04508	1
Exostosin family	PF03016	1	ChaC-like protein	PF04752	1
Stannin unstructured linker	PF09050	1	HAD-hyrolase-like	PF13242	1
PLAT/LH2 domain	PF01477	1	OPT oligopeptide transporter protein	PF03169	1
Glutathione S-transferase, C-terminal domain	PF13410	1	Protein of unknown function (DUF342)	PF03961	1
Zinc-binding dehydrogenase	PF00107	1	Thaumatin family	PF00314	1
ATP10 protein	PF05176	1	Cupin domain	PF07883	1
Protein of unknown function (DUF2023)	PF09633	1	Lyase	PF00206	1
Orexin receptor type 2	PF03827	1	Arabidopsis protein of unknown function	PF03087	1
Pyridoxal-dependent decarboxylase conserved domain	PF00282	1	Protein of unknown function (DUF1374)	PF07118	1
Ectropic viral integration site 2A protein (EVI2A)	PF05399	1	HMGL-like	PF00682	1
Protein of unknown function (DUF1668)	PF07893	1	Nucleoporin complex subunit 54	PF13874	1
Ribosome-binding factor A	PF02033	1	Autophagocytosis associated protein C-terminal	PF10381	1
Prokaryotic acetaldehyde dehydrogenase, dimerisation	PF09290	1	Histidine kinase-, DNA gyrase B-, and HSP90-like ATPase	PF02518	1
Threonyl and Alanyl tRNA synthetase second additional domain	PF07973	1	Sporulation factor SpoIIGA	PF03419	1
Serpin (serine protease inhibitor)	PF00079	1	SH3 domain	PF00018	1
Protein of unknown function (DUF1194)	PF06707	1	Major surface protein 1B	PF03429	1
Protein of unknown function (DUF1421)	PF07223	1	Ankyrin repeat	PF00023	1
Shugoshin N-terminal coiled-coil region	PF07558	1	RNA polymerase Rpb3/RpoA insert domain	PF01000	1
Protein phosphatase 2C	PF00481	1	3'-5' exonuclease	PF01612	1
Transketolase, pyrimidine binding domain	PF02779	1	Major Facilitator Superfamily	PF07690	1
eIF3 subunit 6 N terminal domain	PF09440	1	Putative RNA methylase family UPF0020	PF01170	1
Protein of unknown function, DUF604	PF04646	1	Vacuolar sorting-associated protein 13, N-terminal	PF16908	1
Transcriptional regulator, AbiEi antitoxin	PF13338	1	Nitrate and nitrite sensing	PF08376	1
Neocarzinostatin family	PF00960	1	Protein of unknown function (DUF1357)	PF07094	1
Aconitase family (aconitate hydratase)	PF00330	1	Protein of unknown function (DUF1336)	PF07059	1
PMP-22/EMP/MP20/Claudin tight junction	PF13903	1	Arginine N-succinyltransferase beta subunit	PF04958	1
Coiled-coil N-terminus of APC, dimerisation domain	PF16689	1	YopX protein	PF09643	1
Male sterility protein	PF07993	1	Protein of unknown function (DUF1638)	PF07796	1
Apolipoprotein C-I (ApoC-1)	PF04691	1	Baculovirus 11 kDa family	PF06143	1
MATH domain	PF00917	1	Acyl-CoA dehydrogenase, C-terminal domain	PF00441	1
Phosphatidylinositol-4-phosphate 5-Kinase	PF01504	1	Mitochondria-eating protein	PF16026	1
Acyl-CoA dehydrogenase, N-terminal domain	PF02771	1	Plasmid conjugative transfer entry exclusion protein TraS	PF10624	1
ABC transporter transmembrane region	PF00664	1	Acetyl-coenzyme A synthetase N-terminus	PF16177	1
ATP cone domain	PF03477	1	Peptidase family M28	PF04389	1
Prenyltransferase and squalene oxidase repeat	PF00432	1	Protein of unknown function (DUF295)	PF03478	1
Tho complex subunit 7	PF05615	1	Leucine rich repeat N-terminal domain	PF08263	1
Zinc finger, C3HC4 type (RING finger)	PF13920	1	CRISPR associated protein	PF08798	1
Type III secretion system protein PrgH-EprH (PrgH)	PF09480	1	HepA-related protein (HARP)	PF07443	1
MH2 domain	PF03166	1	Autophagy protein Atg8 ubiquitin like	PF02991	1
bHLH-MYC and R2R3-MYB transcription factors N-terminal	PF14215	1	Type II secretion system (T2SS), protein I	PF02501	1
RING/Ubox like zinc-binding domain	PF14570	1	Glutathione peroxidase	PF00255	1
ATP-grasp domain	PF08442	1	2OG-Fe(II) oxygenase superfamily	PF13640	1
Domain of unknown function (DUF4392)	PF14336	1	Short C-terminal domain	PF09851	1
HSV U79 / HCMV P34	PF03064	1	Phospholipase D Active site motif	PF00614	1
AAA ATPase domain	PF13175	1	Weak chloroplast movement under blue light	PF05701	1
Zinc knuckle	PF14392	1	Cytochrome c oxidase assembly protein COX16	PF14138	1
Regulator of chromosome condensation (RCC1) repeat	PF13540	1	Non-classical export protein 1	PF11654	1
Domain of unknown function (DUF3511)	PF12023	1	Predicted coiled-coil protein (DUF2205)	PF10224	1
Influenza B non-structural protein (NS1)	PF02942	1	Plant family of unknown function (DUF810)	PF05664	1
Endothelial cell-specific chemotaxis regulator	PF15820	1	Domain of unknown function (DUF3361)	PF11841	1
Protein of unknown function, DUF538	PF04398	1	WW domain binding protein 11	PF09429	1
Formyl transferase	PF00551	1	Dyggve-Melchior-Clausen syndrome protein	PF09742	1
Protein of unknown function (DUF724)	PF05266	1	Super-infection exclusion protein B	PF14163	1
Condensin II non structural maintenance of chromosomes subunit	PF12422	1	Domain of unknown function (DUF4168)	PF13767	1
Hsp20/alpha crystallin family	PF00011	1	Subtilase family	PF00082	1
Golgi transport complex subunit 5	PF10392	1	NADH-ubiquinone oxidoreductase B12 subunit family	PF08122	1
Cysteine-rich secretory protein family	PF00188	1	S25 ribosomal protein	PF03297	1
Protein of unknown function (DUF2554)	PF10829	1	Sulfite exporter TauE/SafE	PF01925	1
Domain of unknown function UPF0086	PF01868	1	Creatinase/Prolidase N-terminal domain	PF01321	1
Zinc finger, ZZ type	PF00569	1	Acyl-CoA dehydrogenase, middle domain	PF02770	1
Xylanase inhibitor N-terminal	PF14543	1	BRCA2 repeat	PF00634	1
Pyridoxal-phosphate dependent enzyme	PF00291	1	FAD binding domain	PF01565	1
Sar8.2 family	PF03058	1	NADH-ubiquinone/plastoquinone oxidoreductase, chain 3	PF00507	1
Ph1570 protein	PF09638	1	Smr domain	PF01713	1
Sodium/calcium exchanger protein	PF01699	1	TolB amino-terminal domain	PF04052	1
Domain of unknown function (DUF4219)	PF13961	1	NLPA lipoprotein	PF03180	1
Protein of unknown function (DUF1635)	PF07795	1	CHY zinc finger	PF05495	1
Haloacid dehalogenase-like hydrolase	PF13344	1	Universal stress protein family	PF00582	1
CRAL/TRIO, N-terminal domain	PF03765	1	Poly A polymerase head domain	PF01743	1
Protein of unknown function (DUF3302)	PF11742	1	Iron/zinc purple acid phosphatase-like protein C	PF14008	1
YxiJ-like protein	PF14176	1	Cro/C1-type HTH DNA-binding domain	PF13443	1
Aminotransferase class-III	PF00202	1	Peptidase family M3	PF01432	1
Prolyl-tRNA synthetase, C-terminal	PF09180	1	ZF-HD protein dimerisation region	PF04770	1
Proline-rich membrane anchor 1	PF16101	1	Histone-like transcription factor (CBF/NF-Y) and archaeal histone	PF00808	1
Enolase, N-terminal domain	PF03952	1	Nucleopolyhedrovirus telokin-like protein-20 (TLP20)	PF06088	1
Microvirus lysis protein (E), C terminus	PF04517	1	Rad50 zinc hook motif	PF04423	1
Receptor L domain	PF01030	1	Zinc-binding RING-finger	PF14569	1
Yippee zinc-binding/DNA-binding /Mis18, centromere assembly	PF03226	1	Beta-ketoacyl synthase, C-terminal domain	PF02801	1
Ribonucleotide reductase, small chain	PF00268	1	Phage tail fibre repeat	PF03406	1
Allinase	PF04864	1	PCO_ADO	PF07847	1
EF-hand domain	PF13405	1	Viral methyltransferase C-terminal	PF08456	1
Homeodomain-like domain	PF13384	1	Noc2p family	PF03715	1
Bacterial Ig-like domain (group 4)	PF07532	1	Uncharacterised conserved protein	PF10167	1
Domain of unknown function in PX-proteins (DUF3818)	PF12825	1	Photosynthesis system II assembly factor YCF48	PF14870	1
Protein of unknown function (DUF2817)	PF10994	1	Orthopoxvirus A5L protein-like	PF06193	1
PIF1-like helicase	PF05970	1	Multicopper oxidase	PF07731	1
Sugar-specific transcriptional regulator TrmB	PF01978	1	Ribosomal family S4e	PF00900	1
Ribonucleotide reductase, all-alpha domain	PF00317	1	Protein of unknown function (DUF2793)	PF10983	1
PDZ domain	PF13180	1	Pentatricopeptide repeat domain	PF13812	1
ATPase expression protein 1	PF17049	1	Domain of unknown function (DUF4216)	PF13952	1
ThiF family	PF00899	1	Ribosomal protein S13/S18	PF00416	1
Nucleotide hydrolase	PF13869	1	Leucine Rich Repeat	PF07723	1
Type II intron maturase	PF01348	1	Erythromycin resistance leader peptide	PF08051	1
Papain family cysteine protease	PF00112	1	Snf7	PF03357	1
Ras family	PF00071	1	GDP-fucose protein O-fucosyltransferase	PF10250	1
Bromodomain extra-terminal - transcription regulation	PF17035	1	Menin	PF05053	1
Ribosomal L18 C-terminal region	PF14204	1	Aminopeptidase I zinc metalloprotease (M18)	PF02127	1
WW domain	PF00397	1	Carboxyltransferase domain, subdomain A and B	PF02626	1
Topoisomerase C-terminal repeat	PF13368	1	Ribosomal S13/S15 N-terminal domain	PF08069	1
Arginyl tRNA synthetase N terminal domain	PF03485	1	Protein of unknown function (DUF1258)	PF06869	1
Ferrochelatase	PF00762	1	Domain of unknown function (DUF4795)	PF16043	1
CRISPR-associated protein (Cas_Csn2)	PF09711	1	RNA polymerase III transcription factor (TF)IIIC subunit	PF09734	1
Ferritin-like domain	PF13668	1	Glutathione S-transferase, C-terminal domain	PF13410	1
Cell differentiation family, Rcd1-like	PF04078	1	Respiratory-chain NADH dehydrogenase, 49 Kd subunit	PF00346	1
Replicase polyprotein N-term from Coronavirus nsp1	PF16688	1	Nitrite and sulphite reductase 4Fe-4S domain	PF01077	1
P21-Rho-binding domain	PF00786	1	Syntaxin 6, N-terminal	PF09177	1
Endoplasmic reticulum vesicle transporter	PF07970	1	Beta-ketoacyl synthase, N-terminal domain	PF00109	1
Elongation factor Tu domain 2	PF03144	1	Phosphorylase superfamily	PF01048	1
Doubled CXXCH motif (Paired_CXXCH_1)	PF09699	1	WXG100 protein secretion system (Wss), protein YukC	PF10140	1
Rad4 transglutaminase-like domain	PF03835	1	Domain associated at C-terminal with AAA	PF14363	1
26S proteasome subunit RPN7	PF10602	1	PPR repeat family	PF13041	1
NUC202 domain	PF08166	1	Serpin (serine protease inhibitor)	PF00079	1
ACT domain	PF01842	1	CASP C terminal	PF08172	1
Occludin homology domain	PF07303	1	Protein of unknown function DUF2620	PF10941	1
Enolase, C-terminal TIM barrel domain	PF00113	1	DEAD/DEAH box helicase	PF00270	1
Lipoprotein leucine-zipper	PF04728	1	Protein phosphatase 2C	PF00481	1
Divergent CCT motif	PF09425	1	Bacterial protein of unknown function (DUF965)	PF06135	1
Salt stress response/antifungal	PF01657	1	Rapamycin-insensitive companion of mTOR, domain 5	PF14668	1
Protein of Unknown function (DUF1690)	PF07956	1	Zinc-finger domain of monoamine-oxidase A repressor R1	PF10497	1
Zinc-ribbon, C4HC2 type	PF17120	1	NADH-ubiquinone oxidoreductase B18 subunit (NDUFB7)	PF05676	1
Protein of unknown function (DUF1223)	PF06764	1	Lecithin retinol acyltransferase	PF04970	1
RNA polymerase Rpb2, domain 6	PF00562	1	GPI biosynthesis protein family Pig-F	PF06699	1
Plant specific N-all beta domain	PF10532	1	RING-variant domain	PF12906	1
TrfA protein	PF07042	1	PRD domain	PF00874	1
Protein of unknown function (DUF2499)	PF10693	1	Glycine zipper	PF13488	1
PspA/IM30 family	PF04012	1	hTAFII28-like protein conserved region	PF04719	1
Vacuolar sorting protein 39 domain 2	PF10367	1	Elongation Factor G, domain II	PF14492	1
Helix-hairpin-helix motif	PF12826	1	PLU-1-like protein	PF08429	1
Anti-Sigma Factor A	PF09010	1	Protein of unknown function (DUF620)	PF04788	1
Middle or third domain of peptidase_M16	PF16187	1	Sigma-70 region 3	PF04539	1
Toxin ToxN, type III toxin-antitoxin system	PF13958	1	PHP-associated	PF13263	1
Autophagy protein 16 (ATG16)	PF08614	1	dsRNA-gated channel SID-1	PF13965	1
PDGF/VEGF domain	PF00341	1	Conserved nitrate reductase-associated protein (Nitr_red_assoc)	PF09655	1
DNA alkylation repair enzyme	PF08713	1	NPR1/NIM1 like defence protein C terminal	PF12313	1
Myristoyl-CoA:protein N-myristoyltransferase, C-terminal domain	PF02799	1	Myb-like DNA-binding domain	PF00249	1
Ezrin/radixin/moesin family	PF00769	1	Sybindin-like family	PF04099	1
Bacterial PH domain	PF14470	1	Iron/manganese superoxide dismutases, alpha-hairpin domain	PF00081	1
Glycosyl hydrolase family 3 C-terminal domain	PF01915	1	Acyl-CoA dehydrogenase, N-terminal domain	PF02771	1
Protein of unknown function, DUF594	PF04578	1	NAD-dependent DNA ligase OB-fold domain	PF03120	1
Coronavirus non-structural protein NS4	PF03905	1	cwf18 pre-mRNA splicing factor	PF08315	1
Anaphase-promoting complex, cyclosome, subunit 3	PF12895	1	Domain of unknown function (DUF2935)	PF11155	1
Dihydroneopterin aldolase	PF02152	1	Platelet-activating factor acetylhydrolase, isoform II	PF03403	1
Cellulose binding domain	PF00942	1	[NiFe]-hydrogenase assembly, chaperone, HybE	PF11939	1
Retrotransposon peptidase	PF12382	1	Phosphatidyl serine synthase	PF03034	1
Myb/SANT-like DNA-binding domain	PF13873	1	Protein phosphatase inhibitor 2 (IPP-2)	PF04979	1
UDP-glucose/GDP-mannose dehydrogenase family, UDP binding domain	PF03720	1	Myb-like DNA-binding domain	PF13921	1
Protein of unknown function (DUF2678)	PF10856	1	tRNA nucleotidyltransferase, second domain	PF09249	1
Glycosyl transferases group 1	PF00534	1	RyR domain	PF02026	1
Laminin Domain II	PF06009	1	MH2 domain	PF03166	1
Protein of unknown function (DUF2783)	PF10932	1	Protein of unknown function (DUF1811)	PF08838	1
Pentapeptide repeats (9 copies)	PF13576	1	PHD-finger	PF16866	1
Voltage gated chloride channel	PF00654	1	Uncharacterized protein conserved in bacteria (DUF2325)	PF10087	1
Glutathione S-transferase, N-terminal domain	PF02798	1	Ogr/Delta-like zinc finger	PF04606	1
Membrane-associating domain	PF01284	1	DVL family	PF08137	1
Tetratricopeptide repeat	PF13174	1	Protein of unknown function (DUF3916)	PF13079	1
Sugar efflux transporter for intercellular exchange	PF03083	1	Hydroxymethylglutaryl-coenzyme A synthase C terminal	PF08540	1
Domain of unknown function (DUF4218)	PF13960	1	Flavin containing amine oxidoreductase	PF01593	1
PUB domain	PF09409	1	Seryl-tRNA synthetase N-terminal domain	PF02403	1
Disordered region downstream of MFMR	PF16596	1	Nuclear transport factor 2 (NTF2) domain	PF02136	1
Calcium binding and coiled-coil domain (CALCOCO1) like	PF07888	1	AAA ATPase domain	PF13175	1
LIM domain	PF00412	1	Heavy-metal resistance	PF13801	1
Clathrin adaptor complex small chain	PF01217	1	Domain of unknown function (DUF3511)	PF12023	1
Lactococcus lactis RepB C-terminus	PF06430	1	Methyltransferase domain	PF13489	1
Dehydrogenase E1 component	PF00676	1	UTP--glucose-1-phosphate uridylyltransferase	PF01704	1
Laminin G domain	PF02210	1	Protein of unknown function, DUF538	PF04398	1
Integral membrane protein S linking to the trans Golgi network	PF09801	1	DNA gyrase C-terminal domain, beta-propeller	PF03989	1
Acyl-CoA dehydrogenase, C-terminal domain	PF08028	1	TATA element modulatory factor 1 TATA binding	PF12325	1
Micro-tubular organiser Mto1 C-term Mto2-binding region	PF12808	1	Neurotransmitter-gated ion-channel transmembrane region	PF02932	1
Proteasome assembly chaperone 3	PF10178	1	Hpt domain	PF01627	1
Natural resistance-associated macrophage protein	PF01566	1	Glycosyl hydrolases family 35	PF01301	1
Insulinase (Peptidase family M16)	PF00675	1	ATP-grasp domain	PF13535	1
Amino acid kinase family	PF00696	1	Aspartyl protease	PF13650	1
Complex 1 protein (LYR family)	PF05347	1	Spermine/spermidine synthase	PF01564	1
Diacylglycerol kinase catalytic domain	PF00781	1	ATP synthase, Delta/Epsilon chain, beta-sandwich domain	PF02823	1
DUF2407 ubiquitin-like domain	PF10302	1	Ferrous iron transport protein B	PF02421	1
Aldo/keto reductase family	PF00248	1	Protein of unknown function (DUF3531)	PF12049	1
EF-hand domain pair	PF13833	1	Bacterial Peptidase A24 N-terminal domain	PF06750	1
ANTH domain	PF07651	1	Trehalose-phosphatase	PF02358	1
snRNA-activating protein complex subunit 19, SNAPc subunit 19	PF15497	1	BAH domain	PF01426	1
TGS domain	PF02824	1	Putative Phosphatase	PF06888	1
UbiA prenyltransferase family	PF01040	1	Alpha/beta hydrolase of unknown function (DUF900)	PF05990	1
Tetratricopeptide repeat	PF14559	1	Tocopherol cyclase	PF14249	1
Tetratricopeptide repeat	PF13374	1	PhoH-like protein	PF02562	1
Sporozoite P67 surface antigen	PF05642	1	TIM21	PF08294	1
Ephrin type-A receptor 2 transmembrane domain	PF14575	1	HELP motif	PF03451	1
Plant protein of unknown function (DUF936)	PF06075	1	Xylanase inhibitor N-terminal	PF14543	1
Sap, sulfolipid-1-addressing protein	PF11139	1	Magnesium chelatase, subunit ChlI	PF01078	1
CCT motif	PF06203	1	Bifunctional DNA primase/polymerase, N-terminal	PF09250	1
AAA domain (Cdc48 subfamily)	PF07724	1	Spo12 family	PF05032	1
Sulfate permease family	PF00916	1	Primase helical domain	PF13010	1
Copper type II ascorbate-dependent monooxygenase, C-terminal domain	PF03712	1	Sar8.2 family	PF03058	1
XH domain	PF03469	1	Ubiquitin-binding domain	PF16455	1
Protein of unknown function (DUF3683)	PF12447	1	Haloacid dehalogenase-like hydrolase	PF13344	1
ImcF-related N-terminal domain	PF14331	1	VEFS-Box of polycomb protein	PF09733	1
S1 RNA binding domain	PF00575	1	XFP N-terminal domain	PF09364	1
CMT1A duplicated region transcript 4 protein	PF15213	1	Surp module	PF01805	1
LURP-one-related	PF04525	1	Protein of unknown function (DUF3713)	PF12506	1
Protein of unknown function (DUF3069)	PF11269	1	Fringe-like	PF02434	1
Rabaptin-like protein	PF09311	1	FYVE-type zinc finger	PF02318	1
Domain of unknown function (DUF1889)	PF08986	1	Glycosyl hydrolase family 3 N terminal domain	PF00933	1
Putative FMN-binding domain	PF04299	1	N-terminal domain of fragilysin	PF16376	1
MbeB-like, N-term conserved region	PF04837	1	C2 domain	PF00168	1
KHA, dimerisation domain of potassium ion channel	PF11834	1	EF-hand domain	PF13405	1
NifU-like domain	PF01106	1	Homeodomain-like domain	PF13384	1
Glycosyl hydrolase family 1	PF00232	1	N-terminal or F0 domain of Talin-head FERM	PF16511	1
Waglerin family	PF08121	1	ABC1 family	PF03109	1
Microtubule associated protein (MAP65/ASE1 family)	PF03999	1	Domain of unknown function (DUF4618)	PF15397	1
Protein of unknown function (DUF3760)	PF12586	1	E domain	PF17041	1
Small nuclear RNA activating complex (SNAPc), subunit SNAP43	PF09808	1	ThiF family	PF00899	1
Neurochondrin	PF05536	1	Formate--tetrahydrofolate ligase	PF01268	1
alpha/beta hydrolase fold	PF00561	1	Antimicrobial peptide tachystatin A	PF11406	1
Armadillo/beta-catenin-like repeat	PF00514	1	Sucrose-6F-phosphate phosphohydrolase	PF05116	1
Photosystem II reaction centre I protein (PSII 4.8 kDa protein)	PF02532	1	Coatomer WD associated region	PF04053	1
Helix-hairpin-helix domain	PF14520	1	Na+/H+ antiporter subunit	PF03334	1
Apoptosis regulator M11L like	PF11099	1	RNA polymerase Rpb1, domain 1	PF04997	1
N-terminal domain of 16S rRNA methyltransferase RsmF	PF17125	1	Gamma-glutamyl cyclotransferase, AIG2-like	PF06094	1
YL1 nuclear protein C-terminal domain	PF08265	1	Chitin synthase	PF01644	1
Neuraxin and MAP1B repeat	PF00414	1	Domain of unknown function (DUF4407)	PF14362	1
Polysaccharide pyruvyl transferase	PF04230	1	Domain of unknown function (DUF4413)	PF14372	1
PRA1 family protein	PF03208	1	Domain of unknown function (DUF966)	PF06136	1
Spindle and kinetochore-associated protein 2	PF16740	1	Domain of unknown function (DUF3516)	PF12029	1
AT hook motif	PF02178	1	Nuclear pore component	PF10168	1
VHS domain	PF00790	1	Aldehyde dehydrogenase family	PF00171	1
KIP1-like protein	PF07765	1	SBF-like CPA transporter family (DUF4137)	PF13593	1
Protein of unknown function (DUF837)	PF05769	1	Tetrahydrodipicolinate N-succinyltransferase N-terminal	PF14805	1
TMEM154 protein family	PF15102	1	Eukaryotic translation initiation factor 2 alpha subunit	PF07541	1
MIF4G like	PF09090	1	Interferon-related protein conserved region	PF04836	1
Coiled-coil domain-containing protein 167	PF15188	1	Haemolysin secretion/activation protein ShlB/FhaC/HecB	PF03865	1
Elongation factor P, C-terminal	PF09285	1	WW domain	PF00397	1
Polyhydroxyalkanoic acid inclusion protein (PhaP_Bmeg)	PF09602	1	Yip1 domain	PF04893	1
Phospholipid-translocating P-type ATPase C-terminal	PF16212	1	Bone marrow stromal antigen 2	PF16716	1
Helix-loop-helix DNA-binding domain	PF00010	1	TcdA/TcdB catalytic glycosyltransferase domain	PF12919	1
Glutamyl-tRNAGlu reductase, dimerisation domain	PF00745	1	Cell division protein 48 (CDC48), domain 2	PF02933	1
Zinc finger, C2H2 type	PF00096	1	AAA domain	PF13401	1
Domain of unknown function (DUF1817)	PF08847	1	Mnd1 family	PF03962	1
NLI interacting factor-like phosphatase	PF03031	1	Protein of unknown function (DUF2722)	PF10846	1
Pectinesterase	PF01095	1	PDZ-like domain	PF12812	1
GHKL domain	PF14501	1	Possible tRNA binding domain	PF13725	1
Cytidine and deoxycytidylate deaminase zinc-binding region	PF00383	1	Glycosyl hydrolase family 49	PF03718	1
Alcohol dehydrogenase GroES-like domain	PF08240	1	Phosphate-induced protein 1 conserved region	PF04674	1
Retinoblastoma-associated protein B domain	PF01857	1	Zinc-binding domain	PF13695	1
RHO protein GDP dissociation inhibitor	PF02115	1	N-terminal domain of oxidoreductase	PF16884	1
Protein of unknown function (DUF3730)	PF12530	1	Proteasome subunit	PF00227	1
QLQ	PF08880	1	Variant SH3 domain	PF14604	1
Leucine-rich repeat	PF14580	1	DNA polymerase processivity factor	PF02916	1
Aphid transmission protein	PF03233	1	Dimerisation domain	PF08100	1
MutS domain I	PF01624	1	Sarcoglycan alpha/epsilon	PF05510	1
Protein of unknown function (DUF_B2219)	PF12143	1	Transcription initiation factor IID, 31kD subunit	PF02291	1
YwpF-like protein	PF14183	1	Myosin-binding striated muscle assembly central	PF11701	1
Protein of unknown function (DUF2474)	PF10617	1	Thioredoxin domain	PF13192	1
Cytochrome b5-like Heme/Steroid binding domain	PF00173	1	Lustrin, cysteine-rich repeated domain	PF14625	1
3-oxo-5-alpha-steroid 4-dehydrogenase	PF02544	1	Glycosyl transferase family 8	PF01501	1
YozE SAM-like fold	PF06855	1	Calcium-dependent channel, 7TM region, putative phosphate	PF02714	1
CIDE-N domain	PF02017	1	Serine carboxypeptidase	PF00450	1
Inosine-uridine preferring nucleoside hydrolase	PF01156	1	Inorganic H+ pyrophosphatase	PF03030	1
Di-glucose binding within endoplasmic reticulum	PF11721	1	ACT domain	PF01842	1
Elongation factor P (EF-P) OB domain	PF01132	1	Protein of unknown function (DUF1759)	PF03564	1
Bacillus haemolytic enterotoxin (HBL)	PF05791	1	Occludin homology domain	PF07303	1
Protein of Unknown function (DUF2604)	PF10790	1	Carbamoyl-phosphate synthase small chain, CPSase domain	PF00988	1
SWIB/MDM2 domain	PF02201	1	Plant specific N-all beta domain	PF10532	1
Ribosomal protein L36	PF00444	1	PspA/IM30 family	PF04012	1
SRF-type transcription factor (DNA-binding and dimerisation domain)	PF00319	1	Respiratory growth transcriptional regulator	PF14876	1
DNA replication factor CDT1 like	PF08839	1	Transcription factor IIA, alpha/beta subunit	PF03153	1
Glutamine amidotransferase class-I	PF00117	1	Helix-hairpin-helix motif	PF12826	1
GDP-mannose 4,6 dehydratase	PF16363	1	DASH complex subunit Dad4	PF08650	1
S locus-related glycoprotein 1 binding pollen coat protein (SLR1-BP)	PF07333	1	PH domain	PF00169	1
Acyl-ACP thioesterase	PF01643	1	Hsp70 protein	PF00012	1
Prolyl oligopeptidase family	PF00326	1	Septum formation initiator	PF04977	1
Glycosyl hydrolases family 25	PF01183	1	Ribosomal L29 protein	PF00831	1
Acetohydroxy acid isomeroreductase, catalytic domain	PF01450	1	Ribosomal protein L6e	PF01159	1
Protein of unknown function, DUF599	PF04654	1	Regulated-SNARE-like domain	PF13774	1
Glycosyl hydrolases family 28	PF00295	1	Zinc-finger of the MIZ type in Nse subunit	PF11789	1
Uncharacterised protein family (UPF0257)	PF06788	1	Autophagy protein 16 (ATG16)	PF08614	1
MafB19-like deaminase	PF14437	1	Domain of unknown function (DUF3382)	PF11862	1
Ciliary protein causing Leber congenital amaurosis disease	PF15619	1	3' exoribonuclease family, domain 1	PF01138	1
Peptidase family M48	PF01435	1	Alphavirus E1 glycoprotein	PF01589	1
Homeobox associated leucine zipper	PF02183	1	U-box domain	PF04564	1
Sif protein	PF06767	1	Poly(ADP-ribose) polymerase catalytic domain	PF00644	1
Serine aminopeptidase, S33	PF12146	1	Protein of unknown function (DUF760)	PF05542	1
Carbohydrate esterase, sialic acid-specific acetylesterase	PF03629	1	Anaphase-promoting complex, cyclosome, subunit 3	PF12895	1
Late embryogenesis abundant protein	PF03242	1	F-box-like	PF12937	1
Adipogenin	PF15202	1	C-terminus of histone H2A	PF16211	1
Gkycosyl transferase family 4 group	PF12000	1	Mannose-6-phosphate isomerase	PF01050	1
Protease inhibitor/seed storage/LTP family	PF00234	1	U1 zinc finger	PF06220	1
NPH3 family	PF03000	1	Lytic transglycolase	PF03330	1
Cell division inhibitor SulA	PF03846	1	Torsin	PF06309	1
Redoxin	PF08534	1	Antagonist of EGFR signalling, Argos	PF11581	1
Rab-GTPase-TBC domain	PF00566	1	Glycosyl transferases group 1	PF00534	1
Cupin-like domain	PF13621	1	Mur ligase family, glutamate ligase domain	PF02875	1
Uncharacterized ACR, COG1678	PF02622	1	Phosphoribosylformylglycinamidine synthase II C-terminus	PF16904	1
60Kd inner membrane protein	PF02096	1	Glutathione S-transferase, N-terminal domain	PF13417	1
Mlo family	PF03094	1	GHMP kinases C terminal	PF08544	1
Signal peptidase, peptidase S26	PF10502	1	IncFII RepA protein family	PF02387	1
YpjP-like protein	PF14005	1	Domain of unknown function (DUF4218)	PF13960	1
tRNA synthetases class I (W and Y)	PF00579	1	Mitochondrial inner membrane protein	PF09731	1
Glutathione S-transferase, C-terminal domain	PF00043	1	CRISPR-associated protein	PF12469	1
Transketolase, thiamine diphosphate binding domain	PF00456	1	Predicted membrane protein (DUF2207)	PF09972	1
Exocyst complex component Sec10	PF07393	1	DnaJ C terminal domain	PF01556	1
Protein of unknown function (DUF2856)	PF11043	1	TIR domain	PF13676	1
Protein of unknown function (DUF1643)	PF07799	1	VPS28 protein	PF03997	1
Interactor of ZYG-11	PF05884	1	Ergosterol biosynthesis ERG4/ERG24 family	PF01222	1
Protein of unknown function (DUF1510)	PF07423	1	LIM domain	PF00412	1
Pectinacetylesterase	PF03283	1	AAA domain	PF13207	1
Heavy-metal-associated domain	PF00403	1	Rapamycin-insensitive companion of mTOR, N-term	PF14664	1
Proteasome/cyclosome repeat	PF01851	1	DASH complex subunit Spc34	PF08657	1
ThiJ/PfpI family-like	PF17124	1	Glyceraldehyde 3-phosphate dehydrogenase, C-terminal domain	PF02800	1
Domain of unknown function (DUF4337)	PF14235	1	PSP1 C-terminal conserved region	PF04468	1
Gcd10p family	PF04189	1	Cytidylyltransferase	PF02348	1
Peptidase family M13	PF05649	1	Domain of unknown function (DUF4719)	PF15843	1
Endonuclease-reverse transcriptase	PF14529	1	Insulinase (Peptidase family M16)	PF00675	1
Protein of unknown function (DUF1064)	PF06356	1	Starch binding domain	PF00686	1
Multicopper oxidase	PF07732	1	H2-forming N5,N10-methylene-tetrahydromethanopterin dehydrogenase	PF03201	1
Nucleotide exchange factor Fes1	PF08609	1	Stage V sporulation protein AA	PF12164	1
PAPA-1-like conserved region	PF04795	1	Helicase conserved C-terminal domain	PF00271	1
Apoptosis inhibitory protein 5 (API5)	PF05918	1	Diacylglycerol kinase catalytic domain	PF00781	1
Elongation factor Tu C-terminal domain	PF03143	1	Elongation factor G-binding protein, N-terminal	PF07299	1
Centromere kinetochore component CENP-T histone fold	PF15511	1	Raffinose synthase or seed imbibition protein Sip1	PF05691	1
Baculovirus U-box/Ring-like domain	PF05883	1	Oligosaccharyltransferase subunit Ribophorin II	PF05817	1
AAA domain (dynein-related subfamily)	PF07728	1	Jagunal, ER re-organisation during oogenesis	PF07086	1
Tetratricopeptide repeat	PF13176	1	Lipase 3 N-terminal region	PF03893	1
FKBP-type peptidyl-prolyl cis-trans isomerase	PF00254	1	Membrane-anchored junction protein	PF15077	1
Berberine and berberine like	PF08031	1	Camelysin metallo-endopeptidase	PF12389	1
Calponin homology (CH) domain	PF00307	1	Unstructured region C-term to UIM in Ataxin3	PF16619	1
Domain of unknown function (DUF4561)	PF15120	1	Domain of unknown function (DUF4094)	PF13334	1
Monogalactosyldiacylglycerol (MGDG) synthase	PF06925	1	GA-binding protein alpha chain	PF11620	1
Non-capsid protein NP1	PF11733	1	Cobalamin biosynthesis protein CobT	PF06213	1
Nuclear receptor-binding factor 2, autophagy regulator	PF08961	1	Domain of unknown function (DUF296)	PF03479	1
Spore coat protein (Spore_GerQ)	PF09671	1	snoRNA binding domain, fibrillarin	PF01798	1
Domain of unknown function (DUF4371)	PF14291	1	Thrombin inhibitor from mosquito	PF10731	1
Alphavirus core protein	PF00944	1	Ubiquitin-associated	PF09145	1
Ribonuclease E/G family	PF10150	1	AAA domain (Cdc48 subfamily)	PF07724	1
Protein of unknown function (DUF1074)	PF06382	1	Protein of unknown function (DUF773)	PF05600	1
Domain of unknown function (DUF4491)	PF14898	1	Protein of unknown function (DUF707)	PF05212	1
SnoaL-like domain	PF12680	1	Coenzyme F420 hydrogenase/dehydrogenase, beta subunit N-term	PF04422	1
Baculovirus P47 protein	PF05112	1	Hydroxymethylglutaryl-coenzyme A synthase N terminal	PF01154	1
Cobalamin adenosyltransferase	PF01923	1	Kinesin-associated	PF16183	1
Protein of unknown function (DUF3025)	PF11227	1	Myosin tail	PF01576	1
PHD-finger	PF00628	1	Melanocortin-2 receptor accessory protein family	PF15183	1
ATP citrate lyase citrate-binding	PF16114	1	DNA-binding transcriptional regulator Cro	PF14549	1
Negative regulator of genetic competence (MecA)	PF05389	1	Histidine biosynthesis protein	PF00977	1
Class-II DAHP synthetase family	PF01474	1	Glycosyl hydrolase family 1	PF00232	1
Acetyltransferase (GNAT) family	PF00583	1	Protein of unknown function (DUF3537)	PF12056	1
FBP C-terminal treble-clef zinc-finger	PF16571	1	Vacuolar import and degradation protein	PF09783	1
pfkB family carbohydrate kinase	PF00294	1	Small nuclear RNA activating complex (SNAPc), subunit SNAP43	PF09808	1
YtxH-like protein	PF12732	1	Epstein Barr virus nuclear antigen-1, DNA-binding domain	PF02905	1
Protein of unknown function (DUF1566)	PF07603	1	Neurochondrin	PF05536	1
Protein of unknown function (DUF2633)	PF11119	1	Polysaccharide biosynthesis C-terminal domain	PF14667	1
P4 movement protein of Emaravirus, and the 30K superfamily	PF16505	1	CobW/HypB/UreG, nucleotide-binding domain	PF02492	1
Glycosyl hydrolases family 32 N-terminal domain	PF00251	1	UDP-3-O-acyl N-acetylglycosamine deacetylase	PF03331	1
Domain of unknown function (DUF3842)	PF12953	1	Phage P2 GpE	PF06528	1
Baculovirus major capsid protein VP39	PF04501	1	CS domain	PF04969	1
emp24/gp25L/p24 family/GOLD	PF01105	1	Methane monooxygenase, hydrolase gamma chain	PF02964	1
SRP54-type protein, helical bundle domain	PF02881	1	Copper amine oxidase N-terminal domain	PF07833	1
tRNA synthetases class II (D, K and N)	PF00152	1	Protein of unknown function (DUF4523)	PF15023	1
Bacterial transferase hexapeptide (six repeats)	PF00132	1	Seven in absentia protein family	PF03145	1
Fumarate reductase subunit D	PF02313	1	Phospholipase D C terminal	PF12357	1
Domain of unknown function (DUF3837)	PF12939	1	Domain of unknown function (DUF4083)	PF13314	1
HEC/Ndc80p family	PF03801	1	Nucleosome assembly protein (NAP)	PF00956	1
GRF zinc finger	PF06839	1	Phosphoprotein	PF03012	1
OST3 / OST6 family, transporter family	PF04756	1	CAMPATH-1 antigen	PF15116	1
GMP-PDE, delta subunit	PF05351	1	DNA repair REX1-B	PF14966	1
F-box associated domain	PF08268	1	Alpha/beta hydrolase family	PF12695	1
Peroxidase	PF00141	1	Inositol monophosphatase family	PF00459	1
Bacterial regulatory helix-turn-helix protein, lysR family	PF00126	1	Protein of unknown function (DUF3319)	PF11782	1
Innexin	PF00876	1	Thioredoxin	PF00085	1
CP12 domain	PF02672	1	CDC45-like protein	PF02724	1
SOH1	PF05669	1	YvfG protein	PF09628	1
Domain of unknown function (DUF4923)	PF16270	1	Ribulose bisphosphate carboxylase, small chain	PF00101	1
DNA-directed RNA polymerase III subunit Rpc31	PF11705	1	CoA-ligase	PF00549	1
Calmodulin binding domain	PF02888	1	Malate synthase	PF01274	1
Leucine-rich repeats of kinetochore protein Cenp-F/LEK1	PF10473	1	Alpha amylase, catalytic domain	PF00128	1
Rgp1	PF08737	1	C4-type zinc-finger of DNA polymerase delta	PF14260	1
TIP49 C-terminus	PF06068	1	GDP dissociation inhibitor	PF00996	1
Afadin- and alpha -actinin-Binding	PF11559	1	HIT domain	PF01230	1
bZIP transcription factor	PF00170	1	Helix-loop-helix DNA-binding domain	PF00010	1
HYR domain	PF02494	1	Zinc finger, C2H2 type	PF00096	1
Glycosyl transferase family 41	PF13844	1	Spc7 kinetochore protein	PF08317	1
Clathrin propeller repeat	PF01394	1	Potato inhibitor I family	PF00280	1
Transcription factor DP	PF08781	1	Borrelia ORF-A	PF02414	1
SopE GEF domain	PF07487	1	Ribosomal protein L44	PF00935	1
RWP-RK domain	PF02042	1	Catalase	PF00199	1
DDE superfamily endonuclease	PF13358	1	Cytidine and deoxycytidylate deaminase zinc-binding region	PF00383	1
Pre-SET motif	PF05033	1	TAF6 C-terminal HEAT repeat domain	PF07571	1
Domain of unknown function (DUF4164)	PF13747	1	Diedel	PF13164	1
NACHT domain	PF05729	1	Ion transport protein	PF00520	1
Protein of unknown function (DUF2408)	PF10303	1	Phage shock protein B	PF06667	1
Anaphase-promoting complex subunit 4 WD40 domain	PF12894	1	TyeA	PF09059	1
CotH protein	PF08757	1	Predicted periplasmic protein (DUF2271)	PF10029	1
Carbohydrate-binding protein of the ER	PF12819	1	Rapamycin-insensitive companion of mTOR RasGEF_N domain	PF14663	1
Protein of unknown function (DUF1397)	PF07165	1	Phage PP7 coat protein	PF09063	1
Endonuclease/Exonuclease/phosphatase family	PF03372	1	Growth-arrest specific micro-tubule binding	PF13851	1
Domain of unknown function (DUF4710)	PF15828	1	Metallo-beta-lactamase superfamily	PF00753	1
MgtE intracellular N domain	PF03448	1	Glycine cleavage system P-protein	PF02347	1
Tim17/Tim22/Tim23/Pmp24 family	PF02466	1	1-deoxy-D-xylulose-5-phosphate synthase	PF13292	1
Potassium channel Kv1.4 tandem inactivation domain	PF07941	1	Protein of unknown function (DUF1436)	PF07262	1
Cellulose synthase	PF03552	1	Protein of unknown function (DUF2474)	PF10617	1
			Hepatocellular carcinoma-associated antigen 59	PF07052	1
MgtE intracellular N domain	PF03448	1	Speriolin N terminus	PF15058	1
Tim17/Tim22/Tim23/Pmp24 family	PF02466	1	Ethylene-responsive protein kinase Le-CTR1	PF14381	1
Potassium channel Kv1.4 tandem inactivation domain	PF07941	1	betaPIX coiled coil	PF16523	1
Cellulose synthase	PF03552	1	YL1 nuclear protein	PF05764	1
			Domain of unknown function (DUF3336)	PF11815	1
			Prolyl oligopeptidase, N-terminal beta-propeller domain	PF02897	1
			Transcription factor TFIIB repeat	PF00382	1
			CTLH/CRA C-terminal to LisH motif domain	PF10607	1
			Tryptophan 2,3-dioxygenase	PF03301	1
			Class II histone deacetylase complex subunits 2 and 3	PF11496	1
			BAALC N-terminus	PF06989	1
			Formin Homology 2 Domain	PF02181	1
			Di-glucose binding within endoplasmic reticulum	PF11721	1
			Phosphoenolpyruvate carboxylase	PF00311	1
			Uncharacterised protein family (UPF0182)	PF03699	1
			4F5 protein family	PF04419	1
			Crustacean CHH/MIH/GIH neurohormone family	PF01147	1
			RAD51 interacting motif	PF15696	1
			DNA replication factor CDT1 like	PF08839	1
			Translocon-associated protein (TRAP), alpha subunit	PF03896	1
			Glutamine amidotransferase class-I	PF00117	1
			Protein of unknown function (DUF3829)	PF12889	1
			Domain of unknown function (DUF1726)	PF08351	1
			PPP5 TPR repeat region	PF08321	1
			High-temperature-induced dauer-formation protein	PF12722	1
			Protein of unknown function (DUF1179)	PF06678	1
			B-cell receptor-associated protein 31-like	PF05529	1
			Domain of unknown function (DUF4564)	PF15169	1
			Protein of unknown function (DUF1460)	PF07313	1
			Mob1/phocein family	PF03637	1
			Peptidase family M48	PF01435	1
			Protein of unknown function (DUF999)	PF06198	1
			Serine aminopeptidase, S33	PF12146	1
			Syntaxin	PF00804	1
			Microsomal signal peptidase 25 kDa subunit (SPC25)	PF06703	1
			TFIIB zinc-binding	PF08271	1
			S-adenosyl-L-methionine-dependent methyltransferase	PF05430	1
			Tetratricopeptide repeat	PF13432	1
			CH-like domain in sperm protein	PF06294	1
			Predicted membrane protein (DUF2070)	PF09843	1
			N-terminal domain of unknown function (DUF4140)	PF13600	1
			Domain of unknown function (DUF3441)	PF11923	1
			Stage VI sporulation protein F	PF14069	1
			Redoxin	PF08534	1
			Rab-GTPase-TBC domain	PF00566	1
			Core histone H2A/H2B/H3/H4	PF00125	1
			Conjugal transfer protein TrbE	PF11100	1
			HD domain	PF01966	1
			60Kd inner membrane protein	PF02096	1
			Protein of unknown function (DUF2533)	PF10752	1
			Mitochondrial ribosomal protein S25	PF13741	1
			Pectate lyase, N terminus	PF04431	1
			Prokaryotic metallothionein	PF02069	1
			RNA-binding signal recognition particle 68	PF16969	1
			Glutathione S-transferase, C-terminal domain	PF00043	1
			Peptide N-acetyl-beta-D-glucosaminyl asparaginase amidase A	PF12222	1
			Exocyst complex component Sec10	PF07393	1
			Glycine rich protein family	PF07172	1
			RCD1-SRO-TAF4 (RST) plant domain	PF12174	1
			Protein of unknown function (DUF1510)	PF07423	1
			Vps53-like, N-terminal	PF04100	1
			Pectinacetylesterase	PF03283	1
			Fis1 N-terminal tetratricopeptide repeat	PF14852	1
			Uncharacterized protein conserved in bacteria (DUF2252)	PF10009	1
			Domain of unknown function	PF13962	1
			Gcd10p family	PF04189	1
			Vacuolar 14 Fab1-binding region	PF12755	1
			Nucleotide exchange factor Fes1	PF08609	1
			Carbohydrate binding domain	PF02018	1
			Domain of unknown function (DUF4294)	PF14127	1
			Apoptosis inhibitory protein 5 (API5)	PF05918	1
			Adenosine specific kinase	PF04008	1
			Terminase DNA packaging enzyme	PF11053	1
			Retroviral aspartyl protease	PF08284	1
			ABC transporter, phosphonate, periplasmic substrate-binding protein	PF12974	1
			Polyubiquitination (PEST) N-terminal domain of MAGUK	PF10608	1
			KOW motif	PF00467	1
			Chordopoxvirus multifunctional envelope protein A27	PF02346	1
			Fis1 C-terminal tetratricopeptide repeat	PF14853	1
			ABC-transporter extracellular N-terminal	PF14510	1
			Glycosyl hydrolases family 2	PF00703	1
			Ewing's tumour-associated antigen 1 homologue	PF15350	1
			Plant phosphoribosyltransferase C-terminal	PF08372	1
			Asparaginase	PF01112	1
			Centrosomin N-terminal motif 1	PF07989	1
			CotJB protein	PF12652	1
			Ubiquitin fold modifier 1 protein	PF03671	1
			Domain of unknown function (DUF4371)	PF14291	1
			Domain of unknown function (DUF4725)	PF15854	1
			Ubiquitin carboxyl-terminal hydrolase	PF00443	1
			G-protein pathway suppressor 2-interacting domain	PF15784	1
			UL2 protein	PF08196	1
			Small acidic protein family	PF15477	1
			Ethylbenzene dehydrogenase	PF09459	1
			DnaB-like helicase C terminal domain	PF03796	1
			Caerin 1 protein	PF07440	1
			Immunoglobulin J chain	PF15097	1
			E10-like protein conserved region	PF04805	1
			Domain of unknown function DUF128	PF01995	1
			Cytochrome c oxidase subunit Vb	PF01215	1
			Putative ephrin-receptor like	PF07699	1
			Glycosyl hydrolases family 32 N-terminal domain	PF00251	1
			WRKY DNA -binding domain	PF03106	1
			Prokaryotic RING finger family 1	PF14446	1
			Domain of unknown function (DUF4404)	PF14357	1
			SRP54-type protein, helical bundle domain	PF02881	1
			Peroxisomal membrane anchor protein (Pex14p) conserved region	PF04695	1
			Exportin 1-like protein	PF08389	1
			S1 domain	PF17215	1
			Protein of unknown function (DUF2545)	PF10810	1
			NAF domain	PF03822	1
			3' exoribonuclease family, domain 2	PF03725	1
			HWE histidine kinase	PF07536	1
			TATA element modulatory factor 1 DNA binding	PF12329	1
			Vesicle coat trafficking protein Sec16 mid-region	PF12932	1
			ApaG domain	PF04379	1
			Domain of unknown function (DUF3837)	PF12939	1
			TLC domain	PF03798	1
			Nicastrin	PF05450	1
			Spermatogenesis-associated C-terminus	PF15743	1
			F-box associated domain	PF08268	1
			C-terminal region of Pasteurella multocida toxin residues 569-1285	PF11647	1
			Arp2/3 complex, 34 kD subunit p34-Arc	PF04045	1
			TPR repeat	PF13414	1
			TolA binding protein trimerisation	PF16331	1
			LAGLIDADG-like domain	PF14528	1
			SOH1	PF05669	1
			Translation initiation factor SUI1	PF01253	1
			Leucine-rich repeats of kinetochore protein Cenp-F/LEK1	PF10473	1
			Uncharacterised protein family (UPF0183)	PF03676	1
			PLAC8 family	PF04749	1
			Ankyrin repeats (many copies)	PF13637	1
			Putative GTPase activating protein for Arf	PF01412	1
			Rgp1	PF08737	1
			Lysine-rich CEACAM1 co-isolated protein family	PF15686	1
			Intracellular hyaluronan-binding protein 4 N-terminal	PF16174	1
			C2H2 zinc-finger	PF16588	1
			Afadin- and alpha -actinin-Binding	PF11559	1
			Ribosomal protein L22p/L17e	PF00237	1
			Putative serine esterase (DUF676)	PF05057	1
			Glycosyl transferase family 41	PF13844	1
			RecQ mediated genome instability protein	PF08585	1
			Orbivirus outer capsid protein VP5	PF00901	1
			Timeless protein	PF04821	1
			Protein of unknown function (DUF3501)	PF12007	1
			Neuregulin family	PF02158	1
			SopE GEF domain	PF07487	1
			Aldose 1-epimerase	PF01263	1
			Calmodulin-binding	PF13864	1
			Phosphatidylethanolamine-binding protein	PF01161	1
			RWP-RK domain	PF02042	1
			Restriction endonuclease FokI, catalytic domain	PF02980	1
			AhpC/TSA family	PF00578	1
			Anaphase-promoting complex subunit 4 WD40 domain	PF12894	1
			Domain of unknown function (DUF4322)	PF14210	1
			Carbohydrate-binding protein of the ER	PF12819	1
			Protein of unknown function (DUF1137)	PF06587	1
			Flagellar protein FlaF	PF07309	1
			gag-polyprotein putative aspartyl protease	PF13975	1
			Protein of unknown function (DUF1640)	PF07798	1
			C-terminal region of band_7	PF16200	1
			Domain of unknown function (DUF3067)	PF11267	1
			GAF domain	PF13185	1
			Sporulation related domain	PF05036	1
			Citrus tristeza virus P13 protein	PF06922	1
			Fin bud initiation factor homologue	PF15819	1
			Phage minor structural protein GP20	PF06810	1
			Protein of unknown function (DUF1664)	PF07889	1

## Sheet: Table S9
Table S9. Assigned NLR group and NB-ARC type
GeneID	Group	Type
CA.PGAv.1.6.scaffold74.34	G1	Intact
Capana05g000892	G1	Intact
CHIL_NBARC.Chr05.20	G1	Intact
ECW.scaffold5188.80	G1	Intact
SF.scaffold30057.10	G1	Intact
Hero_G1	G1	Intact
CA.PGAv.1.6.scaffold181.60	G1	Intact
CECW_NBARC.scaffold5526.2	G1	Intact
CZUN_NBARC.Chr06.8	G1	Intact
CA.PGAv.1.6.scaffold241.15	G1	Intact
CZUN_NBARC.Chr06.5	G1	Intact
SF.scaffold9348.10	G1	Intact
ECW.scaffold853.120	G1	Intact
CHIL_NBARC.Chr07.12	G1	Intact
CANN_NBARC.PGAv.1.6.scaffold869.1	G1	Intact
CZUN_NBARC.Chr00.139	G1	Intact
ECW.scaffold45921.10	G1	Intact
SF.scaffold75863.20	G1	Intact
CHIL_NBARC.Chr00.31	G1	Intact
SF.scaffold79359.10	G1	Intact
CZUN_NBARC.Chr06.16	G1	Intact
CA.PGAv.1.6.scaffold1440.17	G1	Intact
CZUN_NBARC.Chr06.23	G1	Intact
CA.PGAv.1.6.scaffold1449.11	G1	Intact
CHIL_NBARC.Chr06.30	G1	Intact
SF.scaffold3392.100	G1	Intact
ECW.scaffold33284.130	G1	Intact
CZUN_NBARC.Chr06.38	G1	Intact
SF.scaffold50364.10	G1	Intact
CZUN_NBARC.Chr06.7	G1	Intact
CA.PGAv.1.6.scaffold741.8	G1	Intact
CZUN_NBARC.Chr00.107	G1	Intact
ECW.scaffold29302.90	G1	Intact
CA.PGAv.1.6.scaffold1006.28	G1	Intact
SF.scaffold7821.10	G1	Intact
ECW.scaffold6814.160	G1	Intact
CZUN_NBARC.Chr06.37	G1	Intact
CHIL_NBARC.Chr06.29	G1	Intact
CA.PGAv.1.6.scaffold1287.5	G1	Intact
ECW.scaffold56685.10	G1	Intact
CZUN_NBARC.Chr06.44	G1	Intact
SF.scaffold6291.10	G1	Intact
CHIL_NBARC.Chr06.35	G1	Intact
CA.PGAv.1.6.scaffold1926.1	G1	Intact
SF.scaffold6485.10	G1	Intact
CA.PGAv.1.6.scaffold1926.11	G1	Intact
CZUN_NBARC.Chr06.36	G1	Intact
ECW.scaffold4737.60	G1	Intact
CHIL_NBARC.Chr03.17	G1	Intact
SF.scaffold36544.10	G1	Intact
CA.PGAv.1.6.scaffold1449.19	G1	Intact
ECW.scaffold110833.10	G1	Intact
CZUN_NBARC.Chr06.42	G1	Intact
CHIL_NBARC.Chr00.67	G1	Intact
CZUN_NBARC.Chr06.31	G1	Intact
CA.PGAv.1.6.scaffold869.13	G1	Intact
CHIL_NBARC.Chr00.5	G1	Intact
CZUN_NBARC.Chr00.141	G1	Intact
ECW.scaffold93750.30	G1	Intact
SF.scaffold75863.40	G1	Intact
CA.PGAv.1.6.scaffold1440.13	G1	Intact
CZUN_NBARC.Chr00.109	G1	Intact
CHIL_NBARC.Chr02.2	G1	Intact
CA.PGAv.1.6.scaffold1449.13	G1	Intact
ECW.scaffold33284.140	G1	Intact
CZUN_NBARC.Chr06.39	G1	Intact
SF.scaffold3392.110	G1	Intact
CHIL_NBARC.Chr06.31	G1	Intact
SF.scaffold14221.60	G1	Intact
CZUN_NBARC.Chr06.20	G1	Intact
ECW.scaffold9420.140	G1	Intact
CHIL_NBARC.Chr06.16	G1	Intact
CA.PGAv.1.6.scaffold1646.14	G1	Intact
SF.scaffold5721.20	G1	Intact
CA.PGAv.1.6.scaffold1574.8	G1	Intact
SF.scaffold93939.10	G1	Intact
ECW.scaffold25762.10	G1	Intact
CHIL_NBARC.Chr00.241	G1	Intact
SF.scaffold26255.40	G1	Intact
CHIL_NBARC.Chr00.49	G1	Intact
ECW.scaffold46786.20	G1	Intact
CHIL_NBARC.Chr06.20	G1	Intact
CA.PGAv.1.6.scaffold1646.17	G1	Intact
SF.scaffold5721.10	G1	Intact
CA.PGAv.1.6.scaffold895.19	G1	Intact
CA.PGAv.1.6.scaffold1443.15	G1	Intact
CZUN_NBARC.Chr06.28	G1	Intact
CA.PGAv.1.6.scaffold941.22	G1	Intact
ECW.scaffold9420.130	G1	Intact
CZUN_NBARC.Chr00.87	G1	Intact
CA.PGAv.1.6.scaffold1703.20	G1	Intact
Capana06g003013	G1	Intact
CA.PGAv.1.6.scaffold241.9	G1	Intact
Capana06g002827	G1	Intact
SF.scaffold50364.30	G1	Intact
ECW.scaffold49912.30	G1	Intact
CHIL_NBARC.Chr06.9	G1	Intact
CA.PGAv.1.6.scaffold538.11	G1	Intact
Capana06g002648	G1	Intact
ECW.scaffold16738.10	G1	Intact
SF.scaffold1329.20	G1	Intact
CHIL_NBARC.Chr06.5	G1	Intact
CANN_NBARC.PGAv.1.6.scaffold895.2	G1	Intact
CZUN_NBARC.Chr06.30	G1	Intact
CA.PGAv.1.6.scaffold1443.4	G1	Intact
CHIL_NBARC.Chr06.18	G1	Intact
CHIL_NBARC.Chr06.22	G1	Intact
CANN_NBARC.PGAv.1.6.scaffold741.2	G1	Intact
CA.PGAv.1.6.scaffold2179.2	G1	Intact
CA.PGAv.1.6.scaffold941.25	G1	Intact
CHIL_NBARC.Chr00.286	G1	Intact
SF.scaffold14221.70	G1	Intact
CZUN_NBARC.Chr06.21	G1	Intact
CA.PGAv.1.6.scaffold1646.18	G1	Intact
SF.scaffold64054.10	G1	Intact
CHIL_NBARC.Chr00.65	G1	Intact
CA.PGAv.1.6.scaffold741.16	G1	Intact
SF.scaffold33126.70	G1	Intact
ECW.scaffold29302.30	G1	Intact
CHIL_NBARC.Chr06.14	G1	Intact
CZUN_NBARC.Chr06.15	G1	Intact
SF.scaffold94564.10	G1	Intact
CZUN_NBARC.Chr06.32	G1	Intact
CZUN_NBARC.Chr06.45	G1	Intact
CHIL_NBARC.Chr06.28	G1	Intact
CZUN_NBARC.Chr06.13	G1	Intact
CA.PGAv.1.6.scaffold741.28	G1	Intact
ECW.scaffold5627.10	G1	Intact
CHIL_NBARC.Chr06.19	G1	Intact
CA.PGAv.1.6.scaffold1343.12	G1	Intact
ECW.scaffold50560.40	G1	Intact
CZUN_NBARC.Chr02.7	G1	Intact
SF.scaffold25067.170	G1	Intact
CHIL_NBARC.Chr02.23	G1	Intact
CA.PGAv.1.6.scaffold941.19	G1	Intact
SF.scaffold14221.20	G1	Intact
ECW.scaffold9420.110	G1	Intact
CHIL_NBARC.Chr06.15	G1	Intact
CZUN_NBARC.Chr06.17	G1	Intact
CA.PGAv.1.6.scaffold1440.12	G1	Intact
CZUN_NBARC.Chr00.88	G1	Intact
CZUN_NBARC.Chr06.26	G1	Intact
CA.PGAv.1.6.scaffold241.11	G1	Intact
CA.PGAv.1.6.scaffold741.38	G1	Intact
CHIL_NBARC.Chr06.33	G1	Intact
ECW.scaffold9638.100	G1	Intact
CZUN_NBARC.Chr06.10	G1	Intact
SF.scaffold15134.30	G1	Intact
ECW.scaffold40161.40	G1	Intact
CA.PGAv.1.6.scaffold869.11	G1	Intact
ECW.scaffold93750.10	G1	Intact
CZUN_NBARC.Chr00.140	G1	Intact
CA.PGAv.1.6.scaffold1926.3	G1	Intact
CZUN_NBARC.Chr06.25	G1	Intact
CA.PGAv.1.6.scaffold1953.3	G1	Intact
CZUN_NBARC.Chr00.77	G1	Intact
CZUN_NBARC.Chr00.115	G1	Intact
Capana03g004382	G1	Intact
CZUN_NBARC.Chr06.24	G1	Intact
CZUN_NBARC.Chr00.68	G1	Intact
CZUN_NBARC.Chr00.97	G1	Intact
CZUN_NBARC.Chr00.118	G1	Intact
CA.PGAv.1.6.scaffold741.5	G1	Intact
CHIL_NBARC.Chr00.172	G1	Intact
SF.scaffold9609.20	G1	Intact
CZUN_NBARC.Chr06.9	G1	Intact
CA.PGAv.1.6.scaffold1440.2	G1	Intact
CHIL_NBARC.Chr00.239	G1	Intact
CA.PGAv.1.6.scaffold1574.6	G1	Intact
SF.scaffold12014.20	G1	Intact
CANN_NBARC.PGAv.1.6.scaffold1926.1	G1	Intact
ECW.scaffold4737.10	G1	Intact
Capana06g003034	G1	Intact
CHIL_NBARC.Chr03.16	G1	Intact
CA.PGAv.1.6.scaffold1287.2	G1	Intact
CZUN_NBARC.Chr06.43	G1	Intact
ECW.scaffold57629.20	G1	Intact
CHIL_NBARC.Chr06.34	G1	Intact
SF.scaffold30413.10	G1	Intact
CA.PGAv.1.6.scaffold1492.1	G1	Intact
CA.PGAv.1.6.scaffold538.12	G1	Intact
SF.scaffold1329.30	G1	Intact
CHIL_NBARC.Chr06.4	G1	Intact
CZUN_NBARC.Chr06.2	G1	Intact
ECW.scaffold16738.20	G1	Intact
Mi1.2_G1	G1	Intact
Rpi-blb2_G1	G1	Intact
CA.PGAv.1.6.scaffold186.40	G1	Intact
SF.scaffold27534.80	G1	Intact
CHIL_NBARC.Chr05.11	G1	Intact
CZUN_NBARC.Chr05.5	G1	Intact
ECW.scaffold27436.70	G1	Intact
CA.PGAv.1.6.scaffold449.2	G1	Intact
CASF_NBARC.scaffold3153.1	G1	Intact
CZUN_NBARC.Chr00.181	G1	Intact
CHIL_NBARC.Chr00.22	G1	Intact
CHIL_NBARC.Chr00.25	G1	Intact
ECW.scaffold11057.10	G1	Intact
CA.PGAv.1.6.scaffold449.7	G1	Intact
CHIL_NBARC.Chr03.4	G1	Intact
SF.scaffold3153.20	G1	Intact
CZUN_NBARC.Chr00.179	G1	Intact
ECW.scaffold11057.30	G1	Intact
CHIL_NBARC.Chr05.54	G1	Intact
CHIL_NBARC.Chr00.93	G1	Intact
CA.PGAv.1.6.scaffold449.52	G1	Intact
SF.scaffold47.160	G1	Intact
ECW.scaffold10947.150	G1	Intact
CA.PGAv.1.6.scaffold2014.2	G1	Intact
CHIL_NBARC.Chr02.18	G1	Intact
CZUN_NBARC.Chr00.177	G1	Intact
CA.PGAv.1.6.scaffold1268.6	G1	Intact
CZUN_NBARC.Chr05.39	G1	Intact
ECW.scaffold3922.10	G1	Intact
SF.scaffold3728.20	G1	Intact
CHIL_NBARC.Chr05.47	G1	Intact
ECW.scaffold73085.40	G1	Intact
CA.PGAv.1.6.scaffold1590.3	G1	Intact
CHIL_NBARC.Chr00.4	G1	Intact
CZUN_NBARC.Chr05.52	G1	Intact
CA.PGAv.1.6.scaffold2072.1	G1	Intact
CECW_NBARC.scaffold12442.1	G1	Intact
CHIL_NBARC.Chr00.71	G1	Intact
CZUN_NBARC.Chr00.82	G1	Intact
CA.PGAv.1.6.scaffold1744.6	G1	Intact
CZUN_NBARC.Chr05.49	G1	Intact
SF.scaffold4027.10	G1	Intact
CHIL_NBARC.Chr00.279	G1	Intact
CZUN_NBARC.Chr05.44	G1	Intact
CA.PGAv.1.6.scaffold1447.7	G1	Intact
CZUN_NBARC.Chr00.178	G1	Intact
CA.PGAv.1.6.scaffold449.1	G1	Intact
CA.PGAv.1.6.scaffold1798.1	G1	Intact
CHIL_NBARC.Chr00.220	G1	Intact
CA.PGAv.1.6.scaffold1696.2	G1	Intact
ECW.scaffold17263.50	G1	Intact
CZUN_NBARC.Chr05.54	G1	Intact
CA.PGAv.1.6.scaffold449.3	G1	Intact
CA.PGAv.1.6.scaffold449.5	G1	Intact
SF.scaffold3153.30	G1	Intact
CZUN_NBARC.Chr00.180	G1	Intact
CHIL_NBARC.Chr00.23	G1	Intact
ECW.scaffold11057.20	G1	Intact
CHIL_NBARC.Chr03.5	G1	Intact
CA.PGAv.1.6.scaffold1447.12	G1	Intact
ECW.scaffold14310.20	G1	Intact
SF.scaffold7741.50	G1	Intact
CHIL_NBARC.Chr00.294	G1	Intact
CZUN_NBARC.Chr05.55	G1	Intact
CA.PGAv.1.6.scaffold1617.8	G1	Intact
CZUN_NBARC.Chr05.37	G1	Intact
CZUN_NBARC.Chr05.38	G1	Intact
CANN_NBARC.PGAv.1.6.scaffold1744.1	G1	Intact
SF.scaffold4027.30	G1	Intact
CZUN_NBARC.Chr05.50	G1	Intact
CECW_NBARC.scaffold17264.1	G1	Intact
CA.PGAv.1.6.scaffold1268.2	G1	Partial
CA.PGAv.1.6.scaffold1287.6	G1	Partial
CA.PGAv.1.6.scaffold1287.8	G1	Partial
CA.PGAv.1.6.scaffold1440.10	G1	Partial
CA.PGAv.1.6.scaffold1440.11	G1	Partial
CA.PGAv.1.6.scaffold1440.14	G1	Partial
CA.PGAv.1.6.scaffold1440.15	G1	Partial
CA.PGAv.1.6.scaffold1440.20	G1	Partial
CA.PGAv.1.6.scaffold1440.4	G1	Partial
CA.PGAv.1.6.scaffold1443.19	G1	Partial
CA.PGAv.1.6.scaffold1443.6	G1	Partial
CA.PGAv.1.6.scaffold1443.7	G1	Partial
CA.PGAv.1.6.scaffold1447.8	G1	Partial
CA.PGAv.1.6.scaffold1449.16	G1	Partial
CA.PGAv.1.6.scaffold1449.17	G1	Partial
CA.PGAv.1.6.scaffold1574.9	G1	Partial
CA.PGAv.1.6.scaffold1590.5	G1	Partial
CA.PGAv.1.6.scaffold1617.10	G1	Partial
CA.PGAv.1.6.scaffold1617.4	G1	Partial
CA.PGAv.1.6.scaffold1617.5	G1	Partial
CA.PGAv.1.6.scaffold1646.7	G1	Partial
CA.PGAv.1.6.scaffold1676.3	G1	Partial
CA.PGAv.1.6.scaffold1696.4	G1	Partial
CA.PGAv.1.6.scaffold1744.11	G1	Partial
CA.PGAv.1.6.scaffold1744.9	G1	Partial
CA.PGAv.1.6.scaffold1768.11	G1	Partial
CA.PGAv.1.6.scaffold1768.13	G1	Partial
CA.PGAv.1.6.scaffold1768.16	G1	Partial
CA.PGAv.1.6.scaffold1768.3	G1	Partial
CA.PGAv.1.6.scaffold1873.1	G1	Partial
CA.PGAv.1.6.scaffold203.1	G1	Partial
CA.PGAv.1.6.scaffold203.23	G1	Partial
CA.PGAv.1.6.scaffold2179.1	G1	Partial
CA.PGAv.1.6.scaffold2372.1	G1	Partial
CA.PGAv.1.6.scaffold241.10	G1	Partial
CA.PGAv.1.6.scaffold2463.1	G1	Partial
CA.PGAv.1.6.scaffold2864.1	G1	Partial
CA.PGAv.1.6.scaffold2864.2	G1	Partial
CA.PGAv.1.6.scaffold296.1	G1	Partial
CA.PGAv.1.6.scaffold296.2	G1	Partial
CA.PGAv.1.6.scaffold296.4	G1	Partial
CA.PGAv.1.6.scaffold305.65	G1	Partial
CA.PGAv.1.6.scaffold3078.1	G1	Partial
CA.PGAv.1.6.scaffold383.1	G1	Partial
CA.PGAv.1.6.scaffold383.3	G1	Partial
CA.PGAv.1.6.scaffold449.4	G1	Partial
CA.PGAv.1.6.scaffold452.7	G1	Partial
CA.PGAv.1.6.scaffold741.33	G1	Partial
CA.PGAv.1.6.scaffold741.34	G1	Partial
CA.PGAv.1.6.scaffold741.35	G1	Partial
CA.PGAv.1.6.scaffold895.20	G1	Partial
CA.PGAv.1.6.scaffold895.21	G1	Partial
CA.PGAv.1.6.scaffold895.24	G1	Partial
CA.PGAv.1.6.scaffold895.4	G1	Partial
CA.PGAv.1.6.scaffold895.5	G1	Partial
CA.PGAv.1.6.scaffold895.7	G1	Partial
CA.PGAv.1.6.scaffold941.1	G1	Partial
CA.PGAv.1.6.scaffold941.21	G1	Partial
CA.PGAv.1.6.scaffold941.24	G1	Partial
CANN_NBARC.PGAv.1.6.scaffold111.1	G1	Partial
CANN_NBARC.PGAv.1.6.scaffold1268.1	G1	Partial
CANN_NBARC.PGAv.1.6.scaffold1287.2	G1	Partial
CANN_NBARC.PGAv.1.6.scaffold1590.1	G1	Partial
CANN_NBARC.PGAv.1.6.scaffold1646.1	G1	Partial
CANN_NBARC.PGAv.1.6.scaffold1646.2	G1	Partial
CANN_NBARC.PGAv.1.6.scaffold1661.2	G1	Partial
CANN_NBARC.PGAv.1.6.scaffold1696.1	G1	Partial
CANN_NBARC.PGAv.1.6.scaffold1744.2	G1	Partial
CANN_NBARC.PGAv.1.6.scaffold1744.3	G1	Partial
CANN_NBARC.PGAv.1.6.scaffold181.1	G1	Partial
CANN_NBARC.PGAv.1.6.scaffold203.1	G1	Partial
CANN_NBARC.PGAv.1.6.scaffold223.1	G1	Partial
CANN_NBARC.PGAv.1.6.scaffold24744.1	G1	Partial
CANN_NBARC.PGAv.1.6.scaffold3483.1	G1	Partial
CANN_NBARC.PGAv.1.6.scaffold35428.1	G1	Partial
CANN_NBARC.PGAv.1.6.scaffold360.1	G1	Partial
CANN_NBARC.PGAv.1.6.scaffold733.1	G1	Partial
CANN_NBARC.PGAv.1.6.scaffold741.1	G1	Partial
CANN_NBARC.PGAv.1.6.scaffold895.1	G1	Partial
CANN_NBARC.PGAv.1.6.scaffold941.1	G1	Partial
CASF_NBARC.scaffold12736.1	G1	Partial
CASF_NBARC.scaffold15655.1	G1	Partial
CASF_NBARC.scaffold1597770.1	G1	Partial
CASF_NBARC.scaffold24480.2	G1	Partial
CASF_NBARC.scaffold30965.1	G1	Partial
CASF_NBARC.scaffold33126.1	G1	Partial
CASF_NBARC.scaffold3392.1	G1	Partial
CASF_NBARC.scaffold3728.1	G1	Partial
CASF_NBARC.scaffold3728.2	G1	Partial
CASF_NBARC.scaffold4272.1	G1	Partial
CASF_NBARC.scaffold48199.1	G1	Partial
CASF_NBARC.scaffold6148.1	G1	Partial
CASF_NBARC.scaffold6148.2	G1	Partial
CASF_NBARC.scaffold64054.1	G1	Partial
CASF_NBARC.scaffold64054.2	G1	Partial
CASF_NBARC.scaffold64340.2	G1	Partial
CASF_NBARC.scaffold666.1	G1	Partial
CASF_NBARC.scaffold82924.1	G1	Partial
CECW_NBARC.scaffold1368680.1	G1	Partial
CECW_NBARC.scaffold1412.1	G1	Partial
CECW_NBARC.scaffold15664.1	G1	Partial
CECW_NBARC.scaffold1658382.1	G1	Partial
CECW_NBARC.scaffold1671364.1	G1	Partial
CECW_NBARC.scaffold17263.1	G1	Partial
CECW_NBARC.scaffold1772790.1	G1	Partial
CECW_NBARC.scaffold20334.1	G1	Partial
CECW_NBARC.scaffold24186.1	G1	Partial
CECW_NBARC.scaffold24193.1	G1	Partial
CECW_NBARC.scaffold243.1	G1	Partial
CECW_NBARC.scaffold243.2	G1	Partial
CECW_NBARC.scaffold26363.1	G1	Partial
CECW_NBARC.scaffold29302.1	G1	Partial
CECW_NBARC.scaffold3922.1	G1	Partial
CECW_NBARC.scaffold3922.2	G1	Partial
CECW_NBARC.scaffold4233.1	G1	Partial
CECW_NBARC.scaffold46288.1	G1	Partial
CECW_NBARC.scaffold46288.2	G1	Partial
CECW_NBARC.scaffold53239.1	G1	Partial
CECW_NBARC.scaffold548.1	G1	Partial
CECW_NBARC.scaffold5526.1	G1	Partial
CECW_NBARC.scaffold5727.1	G1	Partial
CECW_NBARC.scaffold73085.1	G1	Partial
CECW_NBARC.scaffold73085.2	G1	Partial
CHIL_NBARC.Chr00.119	G1	Partial
CHIL_NBARC.Chr00.126	G1	Partial
CHIL_NBARC.Chr00.14	G1	Partial
CHIL_NBARC.Chr00.176	G1	Partial
CHIL_NBARC.Chr00.205	G1	Partial
CHIL_NBARC.Chr00.218	G1	Partial
CHIL_NBARC.Chr00.236	G1	Partial
CHIL_NBARC.Chr00.24	G1	Partial
CHIL_NBARC.Chr00.244	G1	Partial
CHIL_NBARC.Chr00.251	G1	Partial
CHIL_NBARC.Chr00.252	G1	Partial
CHIL_NBARC.Chr00.253	G1	Partial
CHIL_NBARC.Chr00.254	G1	Partial
CHIL_NBARC.Chr00.265	G1	Partial
CHIL_NBARC.Chr00.278	G1	Partial
CHIL_NBARC.Chr00.287	G1	Partial
CHIL_NBARC.Chr00.315	G1	Partial
CHIL_NBARC.Chr00.317	G1	Partial
CHIL_NBARC.Chr00.319	G1	Partial
CHIL_NBARC.Chr00.320	G1	Partial
CHIL_NBARC.Chr00.332	G1	Partial
CHIL_NBARC.Chr00.335	G1	Partial
CHIL_NBARC.Chr00.349	G1	Partial
CHIL_NBARC.Chr00.350	G1	Partial
CHIL_NBARC.Chr00.353	G1	Partial
CHIL_NBARC.Chr00.354	G1	Partial
CHIL_NBARC.Chr00.358	G1	Partial
CHIL_NBARC.Chr00.361	G1	Partial
CHIL_NBARC.Chr00.362	G1	Partial
CHIL_NBARC.Chr00.366	G1	Partial
CHIL_NBARC.Chr00.368	G1	Partial
CHIL_NBARC.Chr00.372	G1	Partial
CHIL_NBARC.Chr00.377	G1	Partial
CHIL_NBARC.Chr00.379	G1	Partial
CHIL_NBARC.Chr00.38	G1	Partial
CHIL_NBARC.Chr00.380	G1	Partial
CHIL_NBARC.Chr00.381	G1	Partial
CHIL_NBARC.Chr00.382	G1	Partial
CHIL_NBARC.Chr00.383	G1	Partial
CHIL_NBARC.Chr00.384	G1	Partial
CHIL_NBARC.Chr00.390	G1	Partial
CHIL_NBARC.Chr00.391	G1	Partial
CHIL_NBARC.Chr00.392	G1	Partial
CHIL_NBARC.Chr00.393	G1	Partial
CHIL_NBARC.Chr00.395	G1	Partial
CHIL_NBARC.Chr00.397	G1	Partial
CHIL_NBARC.Chr00.405	G1	Partial
CHIL_NBARC.Chr00.406	G1	Partial
CHIL_NBARC.Chr00.408	G1	Partial
CHIL_NBARC.Chr00.419	G1	Partial
CHIL_NBARC.Chr00.44	G1	Partial
CHIL_NBARC.Chr00.66	G1	Partial
CHIL_NBARC.Chr00.7	G1	Partial
CHIL_NBARC.Chr00.97	G1	Partial
CHIL_NBARC.Chr01.29	G1	Partial
CHIL_NBARC.Chr05.34	G1	Partial
CHIL_NBARC.Chr05.36	G1	Partial
CHIL_NBARC.Chr05.37	G1	Partial
CHIL_NBARC.Chr05.38	G1	Partial
CHIL_NBARC.Chr05.39	G1	Partial
CHIL_NBARC.Chr05.40	G1	Partial
CHIL_NBARC.Chr05.41	G1	Partial
CHIL_NBARC.Chr05.42	G1	Partial
CHIL_NBARC.Chr05.43	G1	Partial
CHIL_NBARC.Chr05.44	G1	Partial
CHIL_NBARC.Chr05.45	G1	Partial
CHIL_NBARC.Chr05.46	G1	Partial
CHIL_NBARC.Chr05.48	G1	Partial
CHIL_NBARC.Chr05.49	G1	Partial
CHIL_NBARC.Chr05.50	G1	Partial
CHIL_NBARC.Chr05.51	G1	Partial
CHIL_NBARC.Chr05.53	G1	Partial
CHIL_NBARC.Chr06.10	G1	Partial
CHIL_NBARC.Chr06.11	G1	Partial
CHIL_NBARC.Chr06.12	G1	Partial
CHIL_NBARC.Chr06.13	G1	Partial
CHIL_NBARC.Chr06.17	G1	Partial
CHIL_NBARC.Chr06.23	G1	Partial
CHIL_NBARC.Chr06.24	G1	Partial
CHIL_NBARC.Chr06.25	G1	Partial
CHIL_NBARC.Chr06.27	G1	Partial
CHIL_NBARC.Chr06.6	G1	Partial
CHIL_NBARC.Chr12.24	G1	Partial
CHIL_NBARC.Chr12.25	G1	Partial
CZUN_NBARC.Chr00.11	G1	Partial
CZUN_NBARC.Chr00.110	G1	Partial
CZUN_NBARC.Chr00.116	G1	Partial
CZUN_NBARC.Chr00.12	G1	Partial
CZUN_NBARC.Chr00.17	G1	Partial
CZUN_NBARC.Chr00.19	G1	Partial
CZUN_NBARC.Chr00.193	G1	Partial
CZUN_NBARC.Chr00.21	G1	Partial
CZUN_NBARC.Chr00.22	G1	Partial
CZUN_NBARC.Chr00.23	G1	Partial
CZUN_NBARC.Chr00.25	G1	Partial
CZUN_NBARC.Chr00.27	G1	Partial
CZUN_NBARC.Chr00.33	G1	Partial
CZUN_NBARC.Chr00.36	G1	Partial
CZUN_NBARC.Chr00.39	G1	Partial
CZUN_NBARC.Chr00.40	G1	Partial
CZUN_NBARC.Chr00.6	G1	Partial
CZUN_NBARC.Chr00.74	G1	Partial
CZUN_NBARC.Chr00.76	G1	Partial
CZUN_NBARC.Chr00.9	G1	Partial
CZUN_NBARC.Chr00.96	G1	Partial
CZUN_NBARC.Chr01.10	G1	Partial
CZUN_NBARC.Chr01.8	G1	Partial
CZUN_NBARC.Chr05.16	G1	Partial
CZUN_NBARC.Chr05.19	G1	Partial
CZUN_NBARC.Chr05.21	G1	Partial
CZUN_NBARC.Chr05.22	G1	Partial
CZUN_NBARC.Chr05.33	G1	Partial
CZUN_NBARC.Chr05.34	G1	Partial
CZUN_NBARC.Chr05.35	G1	Partial
CZUN_NBARC.Chr05.36	G1	Partial
CZUN_NBARC.Chr05.40	G1	Partial
CZUN_NBARC.Chr05.41	G1	Partial
CZUN_NBARC.Chr05.42	G1	Partial
CZUN_NBARC.Chr05.43	G1	Partial
CZUN_NBARC.Chr05.46	G1	Partial
CZUN_NBARC.Chr05.47	G1	Partial
CZUN_NBARC.Chr05.48	G1	Partial
CZUN_NBARC.Chr05.51	G1	Partial
CZUN_NBARC.Chr05.53	G1	Partial
CZUN_NBARC.Chr06.11	G1	Partial
CZUN_NBARC.Chr06.12	G1	Partial
CZUN_NBARC.Chr06.14	G1	Partial
CZUN_NBARC.Chr06.18	G1	Partial
CZUN_NBARC.Chr06.19	G1	Partial
CZUN_NBARC.Chr06.22	G1	Partial
CZUN_NBARC.Chr06.27	G1	Partial
CZUN_NBARC.Chr06.29	G1	Partial
CZUN_NBARC.Chr06.3	G1	Partial
CZUN_NBARC.Chr06.35	G1	Partial
CZUN_NBARC.Chr06.40	G1	Partial
CZUN_NBARC.Chr06.47	G1	Partial
CZUN_NBARC.Chr06.49	G1	Partial
CZUN_NBARC.Chr09.101	G1	Partial
Capana00g002358	G1	Partial
Capana01g001245	G1	Partial
Capana05g001785	G1	Partial
Capana05g002015	G1	Partial
Capana05g002073	G1	Partial
Capana05g002344	G1	Partial
Capana12g001882	G1	Partial
ECW.scaffold10438.20	G1	Partial
ECW.scaffold12278.20	G1	Partial
ECW.scaffold12278.30	G1	Partial
ECW.scaffold12278.60	G1	Partial
ECW.scaffold12278.80	G1	Partial
ECW.scaffold17263.10	G1	Partial
ECW.scaffold17263.70	G1	Partial
ECW.scaffold2008180.20	G1	Partial
ECW.scaffold20824.10	G1	Partial
ECW.scaffold24193.10	G1	Partial
ECW.scaffold243.20	G1	Partial
ECW.scaffold27065.10	G1	Partial
ECW.scaffold27065.40	G1	Partial
ECW.scaffold3922.100	G1	Partial
ECW.scaffold3922.50	G1	Partial
ECW.scaffold3922.60	G1	Partial
ECW.scaffold40161.70	G1	Partial
ECW.scaffold40161.80	G1	Partial
ECW.scaffold4233.40	G1	Partial
ECW.scaffold43841.20	G1	Partial
ECW.scaffold49912.10	G1	Partial
ECW.scaffold54526.20	G1	Partial
ECW.scaffold5626.10	G1	Partial
ECW.scaffold64470.10	G1	Partial
ECW.scaffold86087.10	G1	Partial
ECW.scaffold9420.120	G1	Partial
ECW.scaffold9420.150	G1	Partial
ECW.scaffold9638.110	G1	Partial
ECW.scaffold9638.120	G1	Partial
ECW.scaffold9638.130	G1	Partial
ECW.scaffold9638.90	G1	Partial
ECW.scaffold9913.50	G1	Partial
SF.scaffold10036.20	G1	Partial
SF.scaffold12352.20	G1	Partial
SF.scaffold12352.40	G1	Partial
SF.scaffold131421.10	G1	Partial
SF.scaffold14221.30	G1	Partial
SF.scaffold14221.40	G1	Partial
SF.scaffold14221.50	G1	Partial
SF.scaffold1538.10	G1	Partial
SF.scaffold1538.50	G1	Partial
SF.scaffold2017481.10	G1	Partial
SF.scaffold24480.10	G1	Partial
SF.scaffold28432.10	G1	Partial
SF.scaffold29560.60	G1	Partial
SF.scaffold29560.70	G1	Partial
SF.scaffold32193.10	G1	Partial
SF.scaffold330080.20	G1	Partial
SF.scaffold330080.30	G1	Partial
SF.scaffold34249.20	G1	Partial
SF.scaffold35521.140	G1	Partial
SF.scaffold36544.50	G1	Partial
SF.scaffold36801.20	G1	Partial
SF.scaffold3728.60	G1	Partial
SF.scaffold3728.90	G1	Partial
SF.scaffold4027.20	G1	Partial
SF.scaffold4272.40	G1	Partial
SF.scaffold5721.70	G1	Partial
SF.scaffold6147.10	G1	Partial
SF.scaffold86745.10	G1	Partial
SF.scaffold93939.20	G1	Partial
SF.scaffold9609.30	G1	Partial
SF.scaffold9609.40	G1	Partial
SF.scaffold9609.50	G1	Partial
SF.scaffold97941.20	G1	Partial
SF.scaffold9885.50	G1	Partial
CA.PGAv.1.6.scaffold294.9	G2	Intact
CECW_NBARC.scaffold2770.1	G2	Intact
CA.PGAv.1.6.scaffold816.15	G2	Intact
ECW.scaffold89675.40	G2	Intact
SF.scaffold80036.40	G2	Intact
CANN_NBARC.PGAv.1.6.scaffold1373.2	G2	Intact
CHIL_NBARC.Chr09.58	G2	Intact
SF.scaffold4746.30	G2	Intact
CA.PGAv.1.6.scaffold1578.9	G2	Intact
CASF_NBARC.scaffold298868.2	G2	Intact
CZUN_NBARC.Chr00.148	G2	Intact
CHIL_NBARC.Chr07.1	G2	Intact
CHIL_NBARC.Chr00.86	G2	Intact
CZUN_NBARC.Chr07.1	G2	Intact
CA.PGAv.1.6.scaffold308.19	G2	Intact
CECW_NBARC.scaffold28517.2	G2	Intact
CHIL_NBARC.Chr00.222	G2	Intact
CASF_NBARC.scaffold4518.1	G2	Intact
CA.PGAv.1.6.scaffold1357.2	G2	Intact
CASF_NBARC.scaffold57403.3	G2	Intact
CECW_NBARC.scaffold9204.1	G2	Intact
CZUN_NBARC.Chr07.3	G2	Intact
CHIL_NBARC.Chr03.13	G2	Intact
CA.PGAv.1.6.scaffold1578.8	G2	Intact
CZUN_NBARC.Chr00.147	G2	Intact
CASF_NBARC.scaffold298868.1	G2	Intact
CA.PGAv.1.6.scaffold3324.1	G2	Intact
CHIL_NBARC.Chr09.27	G2	Intact
CZUN_NBARC.Chr09.52	G2	Intact
SF.scaffold380.90	G2	Intact
CA.PGAv.1.6.scaffold564.6	G2	Intact
CECW_NBARC.scaffold60950.1	G2	Intact
SF.scaffold9954.130	G2	Intact
CZUN_NBARC.Chr04.2	G2	Intact
CHIL_NBARC.Chr04.8	G2	Intact
CA.PGAv.1.6.scaffold377.39	G2	Intact
CZUN_NBARC.Chr09.85	G2	Intact
CA.PGAv.1.6.scaffold1357.16	G2	Intact
CZUN_NBARC.Chr07.13	G2	Intact
CASF_NBARC.scaffold14345.3	G2	Intact
CECW_NBARC.scaffold42571.4	G2	Intact
CHIL_NBARC.Chr00.182	G2	Intact
CA.PGAv.1.6.scaffold1349.12	G2	Intact
CHIL_NBARC.Chr03.24	G2	Intact
CZUN_NBARC.Chr09.56	G2	Intact
CECW_NBARC.scaffold5947.6	G2	Intact
CASF_NBARC.scaffold380.5	G2	Intact
CA.PGAv.1.6.scaffold1084.18	G2	Intact
CA.PGAv.1.6.scaffold1896.6	G2	Intact
CA.PGAv.1.6.scaffold1090.22	G2	Intact
ECW.scaffold12913.40	G2	Intact
CHIL_NBARC.Chr09.44	G2	Intact
CZUN_NBARC.Chr09.67	G2	Intact
CHIL_NBARC.Chr00.113	G2	Intact
CZUN_NBARC.Chr09.17	G2	Intact
CANN_NBARC.PGAv.1.6.scaffold1287.1	G2	Intact
ECW.scaffold243.30	G2	Intact
CZUN_NBARC.Chr06.48	G2	Intact
CZUN_NBARC.Chr06.34	G2	Intact
CA.PGAv.1.6.scaffold1578.5	G2	Intact
CHIL_NBARC.Chr00.3	G2	Intact
CA.PGAv.1.6.scaffold2244.3	G2	Intact
CZUN_NBARC.Chr00.146	G2	Intact
CA.PGAv.1.6.scaffold551.92	G2	Intact
CZUN_NBARC.Chr09.26	G2	Intact
ECW.scaffold13011.440	G2	Intact
SF.scaffold2580.350	G2	Intact
CHIL_NBARC.Chr00.216	G2	Intact
CA.PGAv.1.6.scaffold943.4	G2	Intact
CHIL_NBARC.Chr07.4	G2	Intact
CZUN_NBARC.Chr00.105	G2	Intact
CHIL_NBARC.Chr00.52	G2	Intact
CA.PGAv.1.6.scaffold8460.1	G2	Intact
CECW_NBARC.scaffold325335.1	G2	Intact
CHIL_NBARC.Chr00.92	G2	Intact
CASF_NBARC.scaffold9538.6	G2	Intact
CHIL_NBARC.Chr00.155	G2	Intact
CASF_NBARC.scaffold57403.2	G2	Intact
CHIL_NBARC.Chr03.14	G2	Intact
ECW.scaffold9204.30	G2	Intact
CANN_NBARC.PGAv.1.6.scaffold551.7	G2	Intact
CZUN_NBARC.Chr09.14	G2	Intact
CASF_NBARC.scaffold14343.3	G2	Intact
CHIL_NBARC.Chr00.101	G2	Intact
CA.PGAv.1.6.scaffold1090.13	G2	Intact
ECW.scaffold2599.40	G2	Intact
SF.scaffold2588.40	G2	Intact
CA.PGAv.1.6.scaffold1090.3	G2	Intact
CECW_NBARC.scaffold5947.4	G2	Intact
CHIL_NBARC.Chr09.34	G2	Intact
CA.PGAv.1.6.scaffold1768.5	G2	Intact
CZUN_NBARC.Chr00.111	G2	Intact
CHIL_NBARC.Chr06.21	G2	Intact
CASF_NBARC.scaffold64340.1	G2	Intact
CA.PGAv.1.6.scaffold1357.13	G2	Intact
SF.scaffold14345.30	G2	Intact
ECW.scaffold42571.20	G2	Intact
CHIL_NBARC.Chr00.185	G2	Intact
CZUN_NBARC.Chr07.9	G2	Intact
CA.PGAv.1.6.scaffold1578.26	G2	Intact
CECW_NBARC.scaffold255217.1	G2	Intact
CASF_NBARC.scaffold28740.1	G2	Intact
CHIL_NBARC.Chr00.30	G2	Intact
CECW_NBARC.scaffold24357.6	G2	Intact
CHIL_NBARC.Chr00.78	G2	Intact
CZUN_NBARC.Chr09.4	G2	Intact
CA.PGAv.1.6.scaffold397.13	G2	Intact
CA.PGAv.1.6.scaffold1090.31	G2	Intact
CECW_NBARC.scaffold5527.2	G2	Intact
CASF_NBARC.scaffold188613.1	G2	Intact
CA.PGAv.1.6.scaffold551.93	G2	Intact
CHIL_NBARC.Chr00.215	G2	Intact
ECW.scaffold13011.450	G2	Intact
CZUN_NBARC.Chr09.25	G2	Intact
CA.PGAv.1.6.scaffold551.115	G2	Intact
CZUN_NBARC.Chr09.13	G2	Intact
CASF_NBARC.scaffold14343.4	G2	Intact
CECW_NBARC.scaffold24357.5	G2	Intact
CHIL_NBARC.Chr00.100	G2	Intact
CHIL_NBARC.Chr00.79	G2	Intact
CA.PGAv.1.6.scaffold1084.5	G2	Intact
CA.PGAv.1.6.scaffold1896.4	G2	Intact
CHIL_NBARC.Chr00.165	G2	Intact
SF.scaffold1507.40	G2	Intact
ECW.scaffold1562.40	G2	Intact
CHIL_NBARC.Chr09.67	G2	Intact
CZUN_NBARC.Chr09.29	G2	Intact
CASF_NBARC.scaffold14345.1	G2	Intact
CECW_NBARC.scaffold42571.1	G2	Intact
CHIL_NBARC.Chr00.188	G2	Intact
CA.PGAv.1.6.scaffold1578.12	G2	Intact
CA.PGAv.1.6.scaffold1640.17	G2	Intact
Bs2_G2	G2	Intact
CASF_NBARC.scaffold9538.4	G2	Intact
CHIL_NBARC.Chr00.161	G2	Intact
CZUN_NBARC.Chr09.80	G2	Intact
CECW_NBARC.scaffold64413.3	G2	Intact
CA.PGAv.1.6.scaffold551.95	G2	Intact
ECW.scaffold13011.460	G2	Intact
CZUN_NBARC.Chr09.24	G2	Intact
SF.scaffold2580.360	G2	Intact
CHIL_NBARC.Chr00.277	G2	Intact
CA.PGAv.1.6.scaffold1357.4	G2	Intact
CHIL_NBARC.Chr00.21	G2	Intact
CASF_NBARC.scaffold57403.1	G2	Intact
ECW.scaffold9204.40	G2	Intact
CZUN_NBARC.Chr07.4	G2	Intact
CHIL_NBARC.Chr07.2	G2	Intact
CA.PGAv.1.6.scaffold1640.11	G2	Intact
CHIL_NBARC.Chr00.233	G2	Intact
CZUN_NBARC.Chr00.154	G2	Intact
CASF_NBARC.scaffold8145.3	G2	Intact
CHIL_NBARC.Chr00.232	G2	Intact
CA.PGAv.1.6.scaffold1591.14	G2	Intact
CECW_NBARC.scaffold26638.1	G2	Intact
CZUN_NBARC.Chr09.6	G2	Intact
SF.scaffold21593.100	G2	Intact
CHIL_NBARC.Chr09.6	G2	Intact
CA.PGAv.1.6.scaffold551.112	G2	Intact
CZUN_NBARC.Chr09.15	G2	Intact
CASF_NBARC.scaffold14343.2	G2	Intact
CHIL_NBARC.Chr00.102	G2	Intact
CECW_NBARC.scaffold24357.4	G2	Intact
CA.PGAv.1.6.scaffold1090.6	G2	Intact
CASF_NBARC.scaffold380.2	G2	Intact
CECW_NBARC.scaffold5947.2	G2	Intact
CHIL_NBARC.Chr09.37	G2	Intact
CZUN_NBARC.Chr09.60	G2	Intact
CA.PGAv.1.6.scaffold1090.33	G2	Intact
CECW_NBARC.scaffold5527.3	G2	Intact
CA.PGAv.1.6.scaffold1578.29	G2	Intact
CECW_NBARC.scaffold222960.1	G2	Intact
CASF_NBARC.scaffold28740.2	G2	Intact
CA.PGAv.1.6.scaffold1640.7	G2	Intact
CASF_NBARC.scaffold8145.4	G2	Intact
CZUN_NBARC.Chr00.157	G2	Intact
CHIL_NBARC.Chr00.229	G2	Intact
CECW_NBARC.scaffold53755.3	G2	Intact
CA.PGAv.1.6.scaffold694.2	G2	Intact
SF.scaffold2588.10	G2	Intact
ECW.scaffold2599.10	G2	Intact
CHIL_NBARC.Chr09.41	G2	Intact
CZUN_NBARC.Chr09.65	G2	Intact
CZUN_NBARC.Chr09.75	G2	Intact
CANN_NBARC.PGAv.1.6.scaffold1578.1	G2	Intact
CHIL_NBARC.Chr00.249	G2	Intact
CZUN_NBARC.Chr00.145	G2	Intact
CECW_NBARC.scaffold13011.1	G2	Intact
CA.PGAv.1.6.scaffold1090.19	G2	Intact
CHIL_NBARC.Chr09.42	G2	Intact
CZUN_NBARC.Chr09.66	G2	Intact
CA.PGAv.1.6.scaffold1090.35	G2	Intact
CHIL_NBARC.Chr09.53	G2	Intact
CZUN_NBARC.Chr09.74	G2	Intact
CA.PGAv.1.6.scaffold1349.11	G2	Intact
CASF_NBARC.scaffold380.6	G2	Intact
ECW.scaffold402.200	G2	Intact
CZUN_NBARC.Chr09.55	G2	Intact
CHIL_NBARC.Chr00.227	G2	Intact
CZUN_NBARC.Chr07.12	G2	Intact
CA.PGAv.1.6.scaffold1090.28	G2	Intact
ECW.scaffold5527.60	G2	Intact
CHIL_NBARC.Chr09.48	G2	Intact
CZUN_NBARC.Chr09.71	G2	Intact
CA.PGAv.1.6.scaffold1578.22	G2	Intact
CZUN_NBARC.Chr09.5	G2	Intact
CZUN_NBARC.Chr00.144	G2	Intact
CHIL_NBARC.Chr07.3	G2	Intact
CA.PGAv.1.6.scaffold1373.16	G2	Intact
CECW_NBARC.scaffold64413.6	G2	Intact
CZUN_NBARC.Chr09.83	G2	Intact
CHIL_NBARC.Chr00.158	G2	Intact
CA.PGAv.1.6.scaffold1896.12	G2	Intact
CECW_NBARC.scaffold1714058.1	G2	Intact
CA.PGAv.1.6.scaffold1357.15	G2	Intact
ECW.scaffold42571.30	G2	Intact
SF.scaffold14345.50	G2	Intact
CA.PGAv.1.6.scaffold1084.22	G2	Intact
CZUN_NBARC.Chr00.170	G2	Intact
ECW.scaffold56081.20	G2	Intact
CASF_NBARC.scaffold51343.2	G2	Intact
CHIL_NBARC.Chr00.27	G2	Intact
CZUN_NBARC.Chr00.122	G2	Intact
CANN_NBARC.PGAv.1.6.scaffold2670.1	G2	Intact
CZUN_NBARC.Chr09.54	G2	Intact
CASF_NBARC.scaffold380.8	G2	Intact
CHIL_NBARC.Chr09.29	G2	Intact
CA.PGAv.1.6.scaffold1373.7	G2	Intact
CHIL_NBARC.Chr00.163	G2	Intact
CASF_NBARC.scaffold9538.2	G2	Intact
CECW_NBARC.scaffold64413.2	G2	Intact
CZUN_NBARC.Chr09.78	G2	Intact
CA.PGAv.1.6.scaffold1090.15	G2	Intact
ECW.scaffold2599.20	G2	Intact
SF.scaffold2588.20	G2	Intact
CASF_NBARC.scaffold380.4	G2	Intact
CZUN_NBARC.Chr09.57	G2	Intact
CECW_NBARC.scaffold5947.5	G2	Intact
CHIL_NBARC.Chr09.33	G2	Intact
CA.PGAv.1.6.scaffold1591.8	G2	Intact
SF.scaffold21593.60	G2	Intact
CECW_NBARC.scaffold26638.3	G2	Intact
CZUN_NBARC.Chr09.9	G2	Intact
CANN_NBARC.PGAv.1.6.scaffold1640.4	G2	Intact
CZUN_NBARC.Chr00.152	G2	Intact
CHIL_NBARC.Chr00.56	G2	Intact
CASF_NBARC.scaffold8145.2	G2	Intact
CZUN_NBARC.Chr09.23	G2	Intact
CASF_NBARC.scaffold9538.7	G2	Intact
CHIL_NBARC.Chr00.154	G2	Intact
CA.PGAv.1.6.scaffold551.106	G2	Intact
CECW_NBARC.scaffold13011.3	G2	Intact
CASF_NBARC.scaffold2580.4	G2	Intact
CHIL_NBARC.Chr00.115	G2	Intact
CZUN_NBARC.Chr00.158	G2	Intact
CZUN_NBARC.Chr09.19	G2	Intact
CA.PGAv.1.6.scaffold1618.19	G2	Intact
CZUN_NBARC.Chr00.80	G2	Intact
CANN_NBARC.PGAv.1.6.scaffold2352.1	G2	Intact
Capana09g000261	G2	Intact
CHIL_NBARC.Chr09.30	G2	Intact
CASF_NBARC.scaffold380.7	G2	Intact
CHIL_NBARC.Chr09.39	G2	Intact
CZUN_NBARC.Chr09.63	G2	Intact
CASF_NBARC.scaffold9538.8	G2	Intact
CA.PGAv.1.6.scaffold551.120	G2	Intact
CHIL_NBARC.Chr00.99	G2	Intact
CZUN_NBARC.Chr03.8	G2	Intact
CZUN_NBARC.Chr00.106	G2	Intact
CANN_NBARC.PGAv.1.6.scaffold1640.1	G2	Intact
CHIL_NBARC.Chr00.128	G2	Intact
SF.scaffold69776.20	G2	Intact
CZUN_NBARC.Chr00.161	G2	Intact
CECW_NBARC.scaffold53755.1	G2	Intact
CECW_NBARC.scaffold24357.3	G2	Intact
CHIL_NBARC.Chr00.103	G2	Intact
CA.PGAv.1.6.scaffold895.3	G2	Intact
CZUN_NBARC.Chr06.33	G2	Intact
CHIL_NBARC.Chr06.36	G2	Intact
CA.PGAv.1.6.scaffold1287.7	G2	Intact
CZUN_NBARC.Chr06.46	G2	Intact
SF.scaffold21835.10	G2	Intact
CA.PGAv.1.6.scaffold2533.2	G2	Intact
CANN_NBARC.PGAv.1.6.scaffold1349.2	G2	Intact
SF.scaffold9538.30	G2	Intact
CHIL_NBARC.Chr00.153	G2	Intact
CA.PGAv.1.6.scaffold1578.13	G2	Intact
CHIL_NBARC.Chr00.301	G2	Intact
CANN_NBARC.PGAv.1.6.scaffold1640.6	G2	Intact
CZUN_NBARC.Chr00.150	G2	Intact
SF.scaffold171607.10	G2	Intact
CECW_NBARC.scaffold524649.1	G2	Intact
CA.PGAv.1.6.scaffold1090.25	G2	Intact
ECW.scaffold5527.30	G2	Intact
CA.PGAv.1.6.scaffold1084.3	G2	Intact
CZUN_NBARC.Chr00.176	G2	Intact
CZUN_NBARC.Chr00.171	G2	Intact
SF.scaffold8272.50	G2	Intact
CA.PGAv.1.6.scaffold1084.23	G2	Intact
CA.PGAv.1.6.scaffold1591.15	G2	Intact
CECW_NBARC.scaffold86840.1	G2	Intact
CHIL_NBARC.Chr00.179	G2	Intact
CA.PGAv.1.6.scaffold1357.19	G2	Intact
CA.PGAv.1.6.scaffold1084.7	G2	Intact
CA.PGAv.1.6.scaffold1084.15	G2	Intact
CA.PGAv.1.6.scaffold1896.8	G2	Intact
CA.PGAv.1.6.scaffold1357.6	G2	Intact
CECW_NBARC.scaffold83054.1	G2	Intact
CZUN_NBARC.Chr07.6	G2	Intact
CZUN_NBARC.Chr00.174	G2	Intact
CA.PGAv.1.6.scaffold551.107	G2	Intact
CECW_NBARC.scaffold24357.1	G2	Intact
CZUN_NBARC.Chr09.18	G2	Intact
CASF_NBARC.scaffold2580.5	G2	Intact
CHIL_NBARC.Chr00.114	G2	Intact
CHIL_NBARC.Chr09.32	G2	Intact
CA.PGAv.1.6.scaffold1090.9	G2	Intact
CA.PGAv.1.6.scaffold2352.1	G2	Intact
CZUN_NBARC.Chr09.51	G2	Intact
SF.scaffold380.100	G2	Intact
CHIL_NBARC.Chr09.26	G2	Intact
CA.PGAv.1.6.scaffold1357.7	G2	Intact
CZUN_NBARC.Chr00.162	G2	Intact
CANN_NBARC.PGAv.1.6.scaffold1640.7	G2	Intact
CA.PGAv.1.6.scaffold1578.1	G2	Intact
CZUN_NBARC.Chr00.143	G2	Intact
CHIL_NBARC.Chr00.69	G2	Intact
CA.PGAv.1.6.scaffold1591.17	G2	Intact
CA.PGAv.1.6.scaffold1578.11	G2	Intact
CA.PGAv.1.6.scaffold1373.15	G2	Intact
CECW_NBARC.scaffold64413.5	G2	Intact
CZUN_NBARC.Chr09.82	G2	Intact
CASF_NBARC.scaffold9538.5	G2	Intact
CHIL_NBARC.Chr00.159	G2	Intact
CA.PGAv.1.6.scaffold1447.17	G2	Intact
CHIL_NBARC.Chr09.66	G2	Intact
CA.PGAv.1.6.scaffold1578.28	G2	Intact
CECW_NBARC.scaffold255217.2	G2	Intact
CANN_NBARC.PGAv.1.6.scaffold1319.2	G2	Intact
CASF_NBARC.scaffold1507.2	G2	Intact
CZUN_NBARC.Chr09.89	G2	Intact
CECW_NBARC.scaffold1562.2	G2	Intact
CHIL_NBARC.Chr09.65	G2	Intact
CA.PGAv.1.6.scaffold1591.9	G2	Intact
CASF_NBARC.scaffold21593.1	G2	Intact
ECW.scaffold26638.50	G2	Intact
CHIL_NBARC.Chr09.7	G2	Intact
CZUN_NBARC.Chr09.8	G2	Intact
CASF_NBARC.scaffold9538.9	G2	Intact
CA.PGAv.1.6.scaffold551.105	G2	Intact
CASF_NBARC.scaffold2580.3	G2	Intact
CECW_NBARC.scaffold13011.2	G2	Intact
CZUN_NBARC.Chr09.20	G2	Intact
CZUN_NBARC.Chr07.8	G2	Intact
CA.PGAv.1.6.scaffold1357.9	G2	Intact
SF.scaffold14345.20	G2	Intact
ECW.scaffold42571.10	G2	Intact
CHIL_NBARC.Chr00.189	G2	Intact
CZUN_NBARC.Chr07.7	G2	Intact
CANN_NBARC.PGAv.1.6.scaffold320.1	G2	Intact
Capana01g004273	G2	Intact
SF.scaffold6732.80	G2	Intact
CHIL_NBARC.Chr08.23	G2	Intact
CA.PGAv.1.6.scaffold1084.19	G2	Partial
CA.PGAv.1.6.scaffold1084.8	G2	Partial
CA.PGAv.1.6.scaffold1090.1	G2	Partial
CA.PGAv.1.6.scaffold1090.11	G2	Partial
CA.PGAv.1.6.scaffold1090.17	G2	Partial
CA.PGAv.1.6.scaffold1090.18	G2	Partial
CA.PGAv.1.6.scaffold1090.2	G2	Partial
CA.PGAv.1.6.scaffold1090.24	G2	Partial
CA.PGAv.1.6.scaffold1090.26	G2	Partial
CA.PGAv.1.6.scaffold1090.27	G2	Partial
CA.PGAv.1.6.scaffold1090.29	G2	Partial
CA.PGAv.1.6.scaffold1090.36	G2	Partial
CA.PGAv.1.6.scaffold1090.37	G2	Partial
CA.PGAv.1.6.scaffold1090.39	G2	Partial
CA.PGAv.1.6.scaffold1090.4	G2	Partial
CA.PGAv.1.6.scaffold1090.7	G2	Partial
CA.PGAv.1.6.scaffold1288.2	G2	Partial
CA.PGAv.1.6.scaffold1319.10	G2	Partial
CA.PGAv.1.6.scaffold1319.4	G2	Partial
CA.PGAv.1.6.scaffold1319.5	G2	Partial
CA.PGAv.1.6.scaffold13506.1	G2	Partial
CA.PGAv.1.6.scaffold1357.10	G2	Partial
CA.PGAv.1.6.scaffold1357.11	G2	Partial
CA.PGAv.1.6.scaffold1357.12	G2	Partial
CA.PGAv.1.6.scaffold1357.14	G2	Partial
CA.PGAv.1.6.scaffold1357.18	G2	Partial
CA.PGAv.1.6.scaffold1357.29	G2	Partial
CA.PGAv.1.6.scaffold1357.3	G2	Partial
CA.PGAv.1.6.scaffold1357.30	G2	Partial
CA.PGAv.1.6.scaffold1373.10	G2	Partial
CA.PGAv.1.6.scaffold1373.13	G2	Partial
CA.PGAv.1.6.scaffold1373.17	G2	Partial
CA.PGAv.1.6.scaffold1373.5	G2	Partial
CA.PGAv.1.6.scaffold143.63	G2	Partial
CA.PGAv.1.6.scaffold1440.9	G2	Partial
CA.PGAv.1.6.scaffold1447.19	G2	Partial
CA.PGAv.1.6.scaffold1495.20	G2	Partial
CA.PGAv.1.6.scaffold1578.2	G2	Partial
CA.PGAv.1.6.scaffold1578.21	G2	Partial
CA.PGAv.1.6.scaffold1578.24	G2	Partial
CA.PGAv.1.6.scaffold1591.12	G2	Partial
CA.PGAv.1.6.scaffold1591.13	G2	Partial
CA.PGAv.1.6.scaffold1640.10	G2	Partial
CA.PGAv.1.6.scaffold1640.12	G2	Partial
CA.PGAv.1.6.scaffold1640.18	G2	Partial
CA.PGAv.1.6.scaffold1640.19	G2	Partial
CA.PGAv.1.6.scaffold1640.2	G2	Partial
CA.PGAv.1.6.scaffold1640.23	G2	Partial
CA.PGAv.1.6.scaffold1640.24	G2	Partial
CA.PGAv.1.6.scaffold1640.25	G2	Partial
CA.PGAv.1.6.scaffold1640.4	G2	Partial
CA.PGAv.1.6.scaffold1640.5	G2	Partial
CA.PGAv.1.6.scaffold1640.9	G2	Partial
CA.PGAv.1.6.scaffold1657.5	G2	Partial
CA.PGAv.1.6.scaffold1677.1	G2	Partial
CA.PGAv.1.6.scaffold1677.2	G2	Partial
CA.PGAv.1.6.scaffold1677.3	G2	Partial
CA.PGAv.1.6.scaffold1677.4	G2	Partial
CA.PGAv.1.6.scaffold1677.5	G2	Partial
CA.PGAv.1.6.scaffold1768.6	G2	Partial
CA.PGAv.1.6.scaffold1896.11	G2	Partial
CA.PGAv.1.6.scaffold1896.2	G2	Partial
CA.PGAv.1.6.scaffold1896.3	G2	Partial
CA.PGAv.1.6.scaffold1896.9	G2	Partial
CA.PGAv.1.6.scaffold2244.1	G2	Partial
CA.PGAv.1.6.scaffold2687.1	G2	Partial
CA.PGAv.1.6.scaffold294.10	G2	Partial
CA.PGAv.1.6.scaffold294.11	G2	Partial
CA.PGAv.1.6.scaffold294.6	G2	Partial
CA.PGAv.1.6.scaffold294.7	G2	Partial
CA.PGAv.1.6.scaffold320.10	G2	Partial
CA.PGAv.1.6.scaffold320.11	G2	Partial
CA.PGAv.1.6.scaffold3398.1	G2	Partial
CA.PGAv.1.6.scaffold377.42	G2	Partial
CA.PGAv.1.6.scaffold397.12	G2	Partial
CA.PGAv.1.6.scaffold551.100	G2	Partial
CA.PGAv.1.6.scaffold551.101	G2	Partial
CA.PGAv.1.6.scaffold551.109	G2	Partial
CA.PGAv.1.6.scaffold551.116	G2	Partial
CA.PGAv.1.6.scaffold551.117	G2	Partial
CA.PGAv.1.6.scaffold551.119	G2	Partial
CA.PGAv.1.6.scaffold551.97	G2	Partial
CA.PGAv.1.6.scaffold551.99	G2	Partial
CA.PGAv.1.6.scaffold694.4	G2	Partial
CA.PGAv.1.6.scaffold694.6	G2	Partial
CA.PGAv.1.6.scaffold82.6	G2	Partial
CA.PGAv.1.6.scaffold84.31	G2	Partial
CA.PGAv.1.6.scaffold895.1	G2	Partial
CA.PGAv.1.6.scaffold943.3	G2	Partial
CANN_NBARC.PGAv.1.6.scaffold1084.1	G2	Partial
CANN_NBARC.PGAv.1.6.scaffold1319.1	G2	Partial
CANN_NBARC.PGAv.1.6.scaffold1373.1	G2	Partial
CANN_NBARC.PGAv.1.6.scaffold1578.2	G2	Partial
CANN_NBARC.PGAv.1.6.scaffold1640.3	G2	Partial
CANN_NBARC.PGAv.1.6.scaffold1640.5	G2	Partial
CANN_NBARC.PGAv.1.6.scaffold1677.1	G2	Partial
CANN_NBARC.PGAv.1.6.scaffold1896.1	G2	Partial
CANN_NBARC.PGAv.1.6.scaffold1958.1	G2	Partial
CANN_NBARC.PGAv.1.6.scaffold397.1	G2	Partial
CANN_NBARC.PGAv.1.6.scaffold551.5	G2	Partial
CANN_NBARC.PGAv.1.6.scaffold551.6	G2	Partial
CANN_NBARC.PGAv.1.6.scaffold812.1	G2	Partial
CANN_NBARC.PGAv.1.6.scaffold901.1	G2	Partial
CASF_NBARC.scaffold14343.1	G2	Partial
CASF_NBARC.scaffold14345.2	G2	Partial
CASF_NBARC.scaffold14992.1	G2	Partial
CASF_NBARC.scaffold1507.1	G2	Partial
CASF_NBARC.scaffold1507.3	G2	Partial
CASF_NBARC.scaffold151611.1	G2	Partial
CASF_NBARC.scaffold1880230.1	G2	Partial
CASF_NBARC.scaffold2580.1	G2	Partial
CASF_NBARC.scaffold2580.2	G2	Partial
CASF_NBARC.scaffold2580.6	G2	Partial
CASF_NBARC.scaffold2588.1	G2	Partial
CASF_NBARC.scaffold265785.1	G2	Partial
CASF_NBARC.scaffold301096.1	G2	Partial
CASF_NBARC.scaffold31459.1	G2	Partial
CASF_NBARC.scaffold34649.1	G2	Partial
CASF_NBARC.scaffold3499.1	G2	Partial
CASF_NBARC.scaffold380.1	G2	Partial
CASF_NBARC.scaffold380.3	G2	Partial
CASF_NBARC.scaffold39470.1	G2	Partial
CASF_NBARC.scaffold39470.2	G2	Partial
CASF_NBARC.scaffold47377.1	G2	Partial
CASF_NBARC.scaffold51343.1	G2	Partial
CASF_NBARC.scaffold5294.1	G2	Partial
CASF_NBARC.scaffold5294.2	G2	Partial
CASF_NBARC.scaffold6148.3	G2	Partial
CASF_NBARC.scaffold678.1	G2	Partial
CASF_NBARC.scaffold69776.1	G2	Partial
CASF_NBARC.scaffold798963.1	G2	Partial
CASF_NBARC.scaffold8145.1	G2	Partial
CASF_NBARC.scaffold83209.1	G2	Partial
CASF_NBARC.scaffold9538.1	G2	Partial
CASF_NBARC.scaffold9538.3	G2	Partial
CASF_NBARC.scaffold9753.1	G2	Partial
CASF_NBARC.scaffold9789.1	G2	Partial
CECW_NBARC.scaffold11090.1	G2	Partial
CECW_NBARC.scaffold13469.1	G2	Partial
CECW_NBARC.scaffold1562.1	G2	Partial
CECW_NBARC.scaffold1562.3	G2	Partial
CECW_NBARC.scaffold16993.1	G2	Partial
CECW_NBARC.scaffold1855926.1	G2	Partial
CECW_NBARC.scaffold1933884.1	G2	Partial
CECW_NBARC.scaffold20313.1	G2	Partial
CECW_NBARC.scaffold24357.2	G2	Partial
CECW_NBARC.scaffold25881.1	G2	Partial
CECW_NBARC.scaffold2598.1	G2	Partial
CECW_NBARC.scaffold26638.2	G2	Partial
CECW_NBARC.scaffold28517.1	G2	Partial
CECW_NBARC.scaffold287680.1	G2	Partial
CECW_NBARC.scaffold370.1	G2	Partial
CECW_NBARC.scaffold383188.1	G2	Partial
CECW_NBARC.scaffold383336.1	G2	Partial
CECW_NBARC.scaffold383337.1	G2	Partial
CECW_NBARC.scaffold42571.2	G2	Partial
CECW_NBARC.scaffold42571.3	G2	Partial
CECW_NBARC.scaffold452525.1	G2	Partial
CECW_NBARC.scaffold46288.3	G2	Partial
CECW_NBARC.scaffold482825.1	G2	Partial
CECW_NBARC.scaffold53755.2	G2	Partial
CECW_NBARC.scaffold54629.1	G2	Partial
CECW_NBARC.scaffold5627.1	G2	Partial
CECW_NBARC.scaffold5947.1	G2	Partial
CECW_NBARC.scaffold64413.1	G2	Partial
CECW_NBARC.scaffold650809.1	G2	Partial
CECW_NBARC.scaffold673.1	G2	Partial
CECW_NBARC.scaffold765.1	G2	Partial
CECW_NBARC.scaffold77668.1	G2	Partial
CECW_NBARC.scaffold77669.1	G2	Partial
CECW_NBARC.scaffold9204.2	G2	Partial
CECW_NBARC.scaffold97861.1	G2	Partial
CHIL_NBARC.Chr00.105	G2	Partial
CHIL_NBARC.Chr00.111	G2	Partial
CHIL_NBARC.Chr00.116	G2	Partial
CHIL_NBARC.Chr00.117	G2	Partial
CHIL_NBARC.Chr00.118	G2	Partial
CHIL_NBARC.Chr00.12	G2	Partial
CHIL_NBARC.Chr00.127	G2	Partial
CHIL_NBARC.Chr00.129	G2	Partial
CHIL_NBARC.Chr00.130	G2	Partial
CHIL_NBARC.Chr00.135	G2	Partial
CHIL_NBARC.Chr00.138	G2	Partial
CHIL_NBARC.Chr00.139	G2	Partial
CHIL_NBARC.Chr00.140	G2	Partial
CHIL_NBARC.Chr00.141	G2	Partial
CHIL_NBARC.Chr00.156	G2	Partial
CHIL_NBARC.Chr00.157	G2	Partial
CHIL_NBARC.Chr00.162	G2	Partial
CHIL_NBARC.Chr00.164	G2	Partial
CHIL_NBARC.Chr00.171	G2	Partial
CHIL_NBARC.Chr00.175	G2	Partial
CHIL_NBARC.Chr00.178	G2	Partial
CHIL_NBARC.Chr00.180	G2	Partial
CHIL_NBARC.Chr00.181	G2	Partial
CHIL_NBARC.Chr00.183	G2	Partial
CHIL_NBARC.Chr00.184	G2	Partial
CHIL_NBARC.Chr00.186	G2	Partial
CHIL_NBARC.Chr00.187	G2	Partial
CHIL_NBARC.Chr00.190	G2	Partial
CHIL_NBARC.Chr00.191	G2	Partial
CHIL_NBARC.Chr00.196	G2	Partial
CHIL_NBARC.Chr00.199	G2	Partial
CHIL_NBARC.Chr00.200	G2	Partial
CHIL_NBARC.Chr00.209	G2	Partial
CHIL_NBARC.Chr00.211	G2	Partial
CHIL_NBARC.Chr00.213	G2	Partial
CHIL_NBARC.Chr00.217	G2	Partial
CHIL_NBARC.Chr00.219	G2	Partial
CHIL_NBARC.Chr00.223	G2	Partial
CHIL_NBARC.Chr00.226	G2	Partial
CHIL_NBARC.Chr00.228	G2	Partial
CHIL_NBARC.Chr00.230	G2	Partial
CHIL_NBARC.Chr00.231	G2	Partial
CHIL_NBARC.Chr00.238	G2	Partial
CHIL_NBARC.Chr00.250	G2	Partial
CHIL_NBARC.Chr00.261	G2	Partial
CHIL_NBARC.Chr00.262	G2	Partial
CHIL_NBARC.Chr00.266	G2	Partial
CHIL_NBARC.Chr00.275	G2	Partial
CHIL_NBARC.Chr00.28	G2	Partial
CHIL_NBARC.Chr00.281	G2	Partial
CHIL_NBARC.Chr00.283	G2	Partial
CHIL_NBARC.Chr00.284	G2	Partial
CHIL_NBARC.Chr00.296	G2	Partial
CHIL_NBARC.Chr00.303	G2	Partial
CHIL_NBARC.Chr00.304	G2	Partial
CHIL_NBARC.Chr00.305	G2	Partial
CHIL_NBARC.Chr00.306	G2	Partial
CHIL_NBARC.Chr00.310	G2	Partial
CHIL_NBARC.Chr00.314	G2	Partial
CHIL_NBARC.Chr00.316	G2	Partial
CHIL_NBARC.Chr00.321	G2	Partial
CHIL_NBARC.Chr00.322	G2	Partial
CHIL_NBARC.Chr00.337	G2	Partial
CHIL_NBARC.Chr00.338	G2	Partial
CHIL_NBARC.Chr00.339	G2	Partial
CHIL_NBARC.Chr00.343	G2	Partial
CHIL_NBARC.Chr00.344	G2	Partial
CHIL_NBARC.Chr00.345	G2	Partial
CHIL_NBARC.Chr00.346	G2	Partial
CHIL_NBARC.Chr00.348	G2	Partial
CHIL_NBARC.Chr00.35	G2	Partial
CHIL_NBARC.Chr00.351	G2	Partial
CHIL_NBARC.Chr00.352	G2	Partial
CHIL_NBARC.Chr00.355	G2	Partial
CHIL_NBARC.Chr00.356	G2	Partial
CHIL_NBARC.Chr00.357	G2	Partial
CHIL_NBARC.Chr00.369	G2	Partial
CHIL_NBARC.Chr00.370	G2	Partial
CHIL_NBARC.Chr00.371	G2	Partial
CHIL_NBARC.Chr00.386	G2	Partial
CHIL_NBARC.Chr00.388	G2	Partial
CHIL_NBARC.Chr00.394	G2	Partial
CHIL_NBARC.Chr00.396	G2	Partial
CHIL_NBARC.Chr00.401	G2	Partial
CHIL_NBARC.Chr00.407	G2	Partial
CHIL_NBARC.Chr00.409	G2	Partial
CHIL_NBARC.Chr00.411	G2	Partial
CHIL_NBARC.Chr00.45	G2	Partial
CHIL_NBARC.Chr00.48	G2	Partial
CHIL_NBARC.Chr00.50	G2	Partial
CHIL_NBARC.Chr00.51	G2	Partial
CHIL_NBARC.Chr00.57	G2	Partial
CHIL_NBARC.Chr00.68	G2	Partial
CHIL_NBARC.Chr00.70	G2	Partial
CHIL_NBARC.Chr00.72	G2	Partial
CHIL_NBARC.Chr00.77	G2	Partial
CHIL_NBARC.Chr00.80	G2	Partial
CHIL_NBARC.Chr00.9	G2	Partial
CHIL_NBARC.Chr00.96	G2	Partial
CHIL_NBARC.Chr01.41	G2	Partial
CHIL_NBARC.Chr03.18	G2	Partial
CHIL_NBARC.Chr03.23	G2	Partial
CHIL_NBARC.Chr04.13	G2	Partial
CHIL_NBARC.Chr06.26	G2	Partial
CHIL_NBARC.Chr07.5	G2	Partial
CHIL_NBARC.Chr07.6	G2	Partial
CHIL_NBARC.Chr08.24	G2	Partial
CHIL_NBARC.Chr09.1	G2	Partial
CHIL_NBARC.Chr09.2	G2	Partial
CHIL_NBARC.Chr09.25	G2	Partial
CHIL_NBARC.Chr09.28	G2	Partial
CHIL_NBARC.Chr09.3	G2	Partial
CHIL_NBARC.Chr09.31	G2	Partial
CHIL_NBARC.Chr09.35	G2	Partial
CHIL_NBARC.Chr09.36	G2	Partial
CHIL_NBARC.Chr09.38	G2	Partial
CHIL_NBARC.Chr09.4	G2	Partial
CHIL_NBARC.Chr09.40	G2	Partial
CHIL_NBARC.Chr09.46	G2	Partial
CHIL_NBARC.Chr09.47	G2	Partial
CHIL_NBARC.Chr09.49	G2	Partial
CHIL_NBARC.Chr09.50	G2	Partial
CHIL_NBARC.Chr09.5	G2	Partial
CHIL_NBARC.Chr09.51	G2	Partial
CHIL_NBARC.Chr09.54	G2	Partial
CHIL_NBARC.Chr09.55	G2	Partial
CHIL_NBARC.Chr09.56	G2	Partial
CHIL_NBARC.Chr09.57	G2	Partial
CHIL_NBARC.Chr09.59	G2	Partial
CHIL_NBARC.Chr09.61	G2	Partial
CHIL_NBARC.Chr09.64	G2	Partial
CHIL_NBARC.Chr09.8	G2	Partial
CHIL_NBARC.Chr09.89	G2	Partial
CHIL_NBARC.Chr10.4	G2	Partial
CHIL_NBARC.Chr10.8	G2	Partial
CHIL_NBARC.Chr11.28	G2	Partial
CHIL_NBARC.Chr11.61	G2	Partial
CHIL_NBARC.Chr12.28	G2	Partial
CZUN_NBARC.Chr00.103	G2	Partial
CZUN_NBARC.Chr00.104	G2	Partial
CZUN_NBARC.Chr00.123	G2	Partial
CZUN_NBARC.Chr00.13	G2	Partial
CZUN_NBARC.Chr00.14	G2	Partial
CZUN_NBARC.Chr00.149	G2	Partial
CZUN_NBARC.Chr00.151	G2	Partial
CZUN_NBARC.Chr00.155	G2	Partial
CZUN_NBARC.Chr00.156	G2	Partial
CZUN_NBARC.Chr00.159	G2	Partial
CZUN_NBARC.Chr00.16	G2	Partial
CZUN_NBARC.Chr00.160	G2	Partial
CZUN_NBARC.Chr00.163	G2	Partial
CZUN_NBARC.Chr00.164	G2	Partial
CZUN_NBARC.Chr00.169	G2	Partial
CZUN_NBARC.Chr00.172	G2	Partial
CZUN_NBARC.Chr00.173	G2	Partial
CZUN_NBARC.Chr00.175	G2	Partial
CZUN_NBARC.Chr00.18	G2	Partial
CZUN_NBARC.Chr00.182	G2	Partial
CZUN_NBARC.Chr00.30	G2	Partial
CZUN_NBARC.Chr00.32	G2	Partial
CZUN_NBARC.Chr00.41	G2	Partial
CZUN_NBARC.Chr00.43	G2	Partial
CZUN_NBARC.Chr00.44	G2	Partial
CZUN_NBARC.Chr00.46	G2	Partial
CZUN_NBARC.Chr00.48	G2	Partial
CZUN_NBARC.Chr00.54	G2	Partial
CZUN_NBARC.Chr00.73	G2	Partial
CZUN_NBARC.Chr00.79	G2	Partial
CZUN_NBARC.Chr00.84	G2	Partial
CZUN_NBARC.Chr00.92	G2	Partial
CZUN_NBARC.Chr00.95	G2	Partial
CZUN_NBARC.Chr01.3	G2	Partial
CZUN_NBARC.Chr03.6	G2	Partial
CZUN_NBARC.Chr03.7	G2	Partial
CZUN_NBARC.Chr03.9	G2	Partial
CZUN_NBARC.Chr04.6	G2	Partial
CZUN_NBARC.Chr07.10	G2	Partial
CZUN_NBARC.Chr07.11	G2	Partial
CZUN_NBARC.Chr07.14	G2	Partial
CZUN_NBARC.Chr07.15	G2	Partial
CZUN_NBARC.Chr07.16	G2	Partial
CZUN_NBARC.Chr07.2	G2	Partial
CZUN_NBARC.Chr07.5	G2	Partial
CZUN_NBARC.Chr09.1	G2	Partial
CZUN_NBARC.Chr09.10	G2	Partial
CZUN_NBARC.Chr09.11	G2	Partial
CZUN_NBARC.Chr09.12	G2	Partial
CZUN_NBARC.Chr09.16	G2	Partial
CZUN_NBARC.Chr09.2	G2	Partial
CZUN_NBARC.Chr09.21	G2	Partial
CZUN_NBARC.Chr09.22	G2	Partial
CZUN_NBARC.Chr09.3	G2	Partial
CZUN_NBARC.Chr09.30	G2	Partial
CZUN_NBARC.Chr09.31	G2	Partial
CZUN_NBARC.Chr09.32	G2	Partial
CZUN_NBARC.Chr09.33	G2	Partial
CZUN_NBARC.Chr09.50	G2	Partial
CZUN_NBARC.Chr09.53	G2	Partial
CZUN_NBARC.Chr09.58	G2	Partial
CZUN_NBARC.Chr09.59	G2	Partial
CZUN_NBARC.Chr09.61	G2	Partial
CZUN_NBARC.Chr09.62	G2	Partial
CZUN_NBARC.Chr09.64	G2	Partial
CZUN_NBARC.Chr09.68	G2	Partial
CZUN_NBARC.Chr09.69	G2	Partial
CZUN_NBARC.Chr09.7	G2	Partial
CZUN_NBARC.Chr09.72	G2	Partial
CZUN_NBARC.Chr09.76	G2	Partial
CZUN_NBARC.Chr09.77	G2	Partial
CZUN_NBARC.Chr09.79	G2	Partial
CZUN_NBARC.Chr09.84	G2	Partial
CZUN_NBARC.Chr09.87	G2	Partial
CZUN_NBARC.Chr09.88	G2	Partial
CZUN_NBARC.Chr09.90	G2	Partial
CZUN_NBARC.Chr10.12	G2	Partial
CZUN_NBARC.Chr10.8	G2	Partial
CZUN_NBARC.Chr11.33	G2	Partial
Capana00g001744	G2	Partial
Capana00g002270	G2	Partial
Capana00g004043	G2	Partial
Capana00g004047	G2	Partial
Capana00g004049	G2	Partial
Capana00g004050	G2	Partial
Capana00g004899	G2	Partial
Capana00g004900	G2	Partial
Capana01g004274	G2	Partial
Capana01g004275	G2	Partial
Capana03g003747	G2	Partial
Capana09g000001	G2	Partial
Capana09g000002	G2	Partial
Capana09g000009	G2	Partial
Capana09g000257	G2	Partial
Capana09g000266	G2	Partial
Capana09g000336	G2	Partial
Capana09g000438	G2	Partial
Capana09g000439	G2	Partial
Capana11g000643	G2	Partial
Capana12g002136	G2	Partial
Capang03g004284	G2	Partial
ECW.scaffold13011.470	G2	Partial
ECW.scaffold13011.480	G2	Partial
ECW.scaffold13658.10	G2	Partial
ECW.scaffold15147.20	G2	Partial
ECW.scaffold1562.50	G2	Partial
ECW.scaffold1594748.10	G2	Partial
ECW.scaffold164099.10	G2	Partial
ECW.scaffold1746.60	G2	Partial
ECW.scaffold25881.30	G2	Partial
ECW.scaffold2598.10	G2	Partial
ECW.scaffold26638.10	G2	Partial
ECW.scaffold2770.10	G2	Partial
ECW.scaffold2770.20	G2	Partial
ECW.scaffold2770.30	G2	Partial
ECW.scaffold28682.10	G2	Partial
ECW.scaffold370.50	G2	Partial
ECW.scaffold402.190	G2	Partial
ECW.scaffold42571.50	G2	Partial
ECW.scaffold53755.20	G2	Partial
ECW.scaffold53755.30	G2	Partial
ECW.scaffold5527.20	G2	Partial
ECW.scaffold5527.40	G2	Partial
ECW.scaffold5527.50	G2	Partial
CECW_NBARC.scaffold5527.1	G2	Partial
ECW.scaffold5527.70	G2	Partial
ECW.scaffold56081.10	G2	Partial
ECW.scaffold5659.30	G2	Partial
ECW.scaffold64413.10	G2	Partial
ECW.scaffold64413.40	G2	Partial
ECW.scaffold9204.10	G2	Partial
ECW.scaffold93279.10	G2	Partial
SF.scaffold14345.40	G2	Partial
SF.scaffold14345.70	G2	Partial
SF.scaffold1507.50	G2	Partial
SF.scaffold15177.20	G2	Partial
SF.scaffold15542.20	G2	Partial
SF.scaffold21593.90	G2	Partial
SF.scaffold2580.370	G2	Partial
SF.scaffold2580.380	G2	Partial
SF.scaffold3736.180	G2	Partial
SF.scaffold380.10	G2	Partial
SF.scaffold380.60	G2	Partial
SF.scaffold41837.100	G2	Partial
SF.scaffold46743.10	G2	Partial
SF.scaffold4746.10	G2	Partial
SF.scaffold4746.20	G2	Partial
SF.scaffold5294.30	G2	Partial
SF.scaffold57315.20	G2	Partial
SF.scaffold57316.10	G2	Partial
SF.scaffold69776.10	G2	Partial
SF.scaffold7389.50	G2	Partial
SF.scaffold76328.10	G2	Partial
SF.scaffold775191.20	G2	Partial
SF.scaffold8145.10	G2	Partial
SF.scaffold9538.20	G2	Partial
SF.scaffold9538.40	G2	Partial
SF.scaffold9789.30	G2	Partial
CA.PGAv.1.6.scaffold58.59	G3	Intact
Capana05g001608	G3	Intact
CHIL_NBARC.Chr05.32	G3	Intact
ECW.scaffold3717.20	G3	Intact
SF.scaffold45742.10	G3	Intact
CA.PGAv.1.6.scaffold767.23	G3	Intact
CHIL_NBARC.Chr00.280	G3	Intact
SF.scaffold48502.10	G3	Intact
ECW.scaffold5958.90	G3	Intact
Capana12g000274	G3	Intact
CANN_NBARC.PGAv.1.6.scaffold767.1	G3	Intact
SF.scaffold9608.180	G3	Intact
Capana12g000279	G3	Intact
CA.PGAv.1.6.scaffold767.29	G3	Intact
SF.scaffold9608.160	G3	Intact
Capana12g000282	G3	Intact
ECW.scaffold9636.170	G3	Intact
CA.PGAv.1.6.scaffold767.32	G3	Intact
SF.scaffold9608.130	G3	Intact
CZUN_NBARC.Chr12.1	G3	Intact
CA.PGAv.1.6.scaffold767.31	G3	Intact
ECW.scaffold9636.150	G3	Intact
SF.scaffold9608.140	G3	Intact
CZUN_NBARC.Chr00.63	G3	Intact
CA.PGAv.1.6.scaffold975.15	G3	Intact
CHIL_NBARC.Chr12.21	G3	Intact
ECW.scaffold63566.10	G3	Intact
Capana12g000807	G3	Intact
SF.scaffold58075.10	G3	Intact
CA.PGAv.1.6.scaffold767.30	G3	Intact
ECW.scaffold9636.160	G3	Intact
Capana12g000283	G3	Intact
SF.scaffold9608.150	G3	Intact
CHIL_NBARC.Chr12.4	G3	Intact
CA.PGAv.1.6.scaffold411.39	G3	Intact
ECW.scaffold6488.390	G3	Intact
CZUN_NBARC.Chr02.4	G3	Intact
CHIL_NBARC.Chr02.17	G3	Intact
SF.scaffold3668.90	G3	Intact
R1_G3	G3	Intact
CHIL_NBARC.Chr00.273	G3	Intact
CA.PGAv.1.6.scaffold1069.15	G3	Intact
ECW.scaffold12128.130	G3	Intact
CHIL_NBARC.Chr10.12	G3	Intact
SF.scaffold19749.80	G3	Intact
CA.PGAv.1.6.scaffold1207.1	G3	Intact
ECW.scaffold59463.20	G3	Intact
CHIL_NBARC.Chr11.33	G3	Intact
SF.scaffold60066.20	G3	Intact
Capana11g001656	G3	Intact
CANN_NBARC.PGAv.1.6.scaffold58.3	G3	Intact
ECW.scaffold3717.40	G3	Intact
SF.scaffold45742.30	G3	Intact
CHIL_NBARC.Chr01.5	G3	Intact
Capana05g001611	G3	Intact
CA.PGAv.1.6.scaffold1335.4	G3	Intact
CZUN_NBARC.Chr11.39	G3	Intact
ECW.scaffold44694.10	G3	Intact
CHIL_NBARC.Chr11.36	G3	Intact
SF.scaffold29338.10	G3	Intact
CHIL_NBARC.Chr01.4	G3	Intact
CA.PGAv.1.6.scaffold1335.5	G3	Intact
ECW.scaffold51403.10	G3	Intact
SF.scaffold36552.10	G3	Intact
CHIL_NBARC.Chr11.37	G3	Intact
Capana11g001784	G3	Intact
CHIL_NBARC.Chr00.272	G3	Intact
CA.PGAv.1.6.scaffold488.11	G3	Intact
SF.scaffold11529.70	G3	Intact
ECW.scaffold4540.40	G3	Intact
Capana10g001854	G3	Intact
CHIL_NBARC.Chr10.10	G3	Intact
CHIL_NBARC.Chr11.38	G3	Intact
CA.PGAv.1.6.scaffold1099.15	G3	Intact
ECW.scaffold6283.50	G3	Intact
CHIL_NBARC.Chr10.7	G3	Intact
CZUN_NBARC.Chr10.10	G3	Intact
CASF_NBARC.scaffold11223.1	G3	Intact
CA.PGAv.1.6.scaffold1638.5	G3	Intact
Capana11g001881	G3	Intact
CHIL_NBARC.Chr11.39	G3	Intact
CHIL_NBARC.Chr00.307	G3	Intact
CA.PGAv.1.6.scaffold354.61	G3	Intact
SF.scaffold2525.30	G3	Intact
ECW.scaffold21546.20	G3	Intact
Capana04g002369	G3	Intact
CA.PGAv.1.6.scaffold875.7	G3	Intact
ECW.scaffold5887.50	G3	Intact
SF.scaffold22194.10	G3	Intact
Capana11g001255	G3	Intact
CHIL_NBARC.Chr00.170	G3	Intact
CHIL_NBARC.Chr11.49	G3	Intact
Prf_G3	G3	Intact
CA.PGAv.1.6.scaffold507.15	G3	Intact
ECW.scaffold9038.20	G3	Intact
Capana11g001243	G3	Intact
SF.scaffold6603.10	G3	Intact
CA.PGAv.1.6.scaffold97.11	G3	Intact
Capana09g001940	G3	Intact
ECW.scaffold5914.110	G3	Intact
SF.scaffold18533.10	G3	Intact
CHIL_NBARC.Chr09.84	G3	Intact
CA.PGAv.1.6.scaffold282.4	G3	Intact
CA.PGAv.1.6.scaffold282.7	G3	Intact
CA.PGAv.1.6.scaffold322.5	G3	Intact
CA.PGAv.1.6.scaffold641.66	G3	Intact
CA.PGAv.1.6.scaffold3893.1	G3	Intact
CHIL_NBARC.Chr10.15	G3	Intact
Capana10g002284	G3	Intact
CHIL_NBARC.Chr10.13	G3	Intact
CA.PGAv.1.6.scaffold541.32	G3	Intact
ECW.scaffold76840.30	G3	Intact
CA.PGAv.1.6.scaffold660.29	G3	Intact
CHIL_NBARC.Chr02.9	G3	Intact
ECW.scaffold48097.10	G3	Intact
CA.PGAv.1.6.scaffold707.14	G3	Intact
Capana11g001988	G3	Intact
ECW.scaffold26401.120	G3	Intact
SF.scaffold16214.320	G3	Intact
CHIL_NBARC.Chr11.45	G3	Intact
CA.PGAv.1.6.scaffold707.15	G3	Intact
CECW_NBARC.scaffold26401.1	G3	Intact
Capana11g001989	G3	Intact
SF.scaffold16214.310	G3	Intact
CHIL_NBARC.Chr11.46	G3	Intact
CA.PGAv.1.6.scaffold1163.5	G3	Partial
CA.PGAv.1.6.scaffold1335.1	G3	Partial
CA.PGAv.1.6.scaffold1638.7	G3	Partial
CA.PGAv.1.6.scaffold184.49	G3	Partial
CA.PGAv.1.6.scaffold2131.2	G3	Partial
CA.PGAv.1.6.scaffold282.3	G3	Partial
CA.PGAv.1.6.scaffold386.35	G3	Partial
CA.PGAv.1.6.scaffold58.28	G3	Partial
CA.PGAv.1.6.scaffold767.28	G3	Partial
CA.PGAv.1.6.scaffold964.19	G3	Partial
CA.PGAv.1.6.scaffold97.13	G3	Partial
CANN_NBARC.PGAv.1.6.scaffold1341.1	G3	Partial
CANN_NBARC.PGAv.1.6.scaffold616.1	G3	Partial
CANN_NBARC.PGAv.1.6.scaffold875.1	G3	Partial
CASF_NBARC.scaffold22194.1	G3	Partial
CASF_NBARC.scaffold38320.1	G3	Partial
CECW_NBARC.scaffold400.1	G3	Partial
CECW_NBARC.scaffold5887.1	G3	Partial
CECW_NBARC.scaffold8431.1	G3	Partial
CHIL_NBARC.Chr00.1	G3	Partial
CHIL_NBARC.Chr00.112	G3	Partial
CHIL_NBARC.Chr00.169	G3	Partial
CHIL_NBARC.Chr00.210	G3	Partial
CHIL_NBARC.Chr00.247	G3	Partial
CHIL_NBARC.Chr00.34	G3	Partial
CHIL_NBARC.Chr00.425	G3	Partial
CHIL_NBARC.Chr00.53	G3	Partial
CHIL_NBARC.Chr00.54	G3	Partial
CHIL_NBARC.Chr00.59	G3	Partial
CHIL_NBARC.Chr01.30	G3	Partial
CHIL_NBARC.Chr02.10	G3	Partial
CHIL_NBARC.Chr04.20	G3	Partial
CHIL_NBARC.Chr09.85	G3	Partial
CHIL_NBARC.Chr11.22	G3	Partial
CHIL_NBARC.Chr11.30	G3	Partial
CHIL_NBARC.Chr11.43	G3	Partial
CHIL_NBARC.Chr12.2	G3	Partial
CHIL_NBARC.Chr12.27	G3	Partial
CHIL_NBARC.Chr12.3	G3	Partial
CHIL_NBARC.Chr12.5	G3	Partial
CHIL_NBARC.Chr12.6	G3	Partial
CHIL_NBARC.Chr12.7	G3	Partial
CZUN_NBARC.Chr00.24	G3	Partial
CZUN_NBARC.Chr00.72	G3	Partial
CZUN_NBARC.Chr08.1	G3	Partial
CZUN_NBARC.Chr11.35	G3	Partial
CZUN_NBARC.Chr11.36	G3	Partial
CZUN_NBARC.Chr11.38	G3	Partial
CZUN_NBARC.Chr11.40	G3	Partial
CZUN_NBARC.Chr12.10	G3	Partial
Capana00g004373	G3	Partial
Capana09g001945	G3	Partial
Capana10g001905	G3	Partial
Capana10g002004	G3	Partial
Capana10g002268	G3	Partial
Capana11g001701	G3	Partial
Capana11g001776	G3	Partial
Capana11g001922	G3	Partial
Capana11g002177	G3	Partial
Capana12g000281	G3	Partial
Capana12g000284	G3	Partial
Capana12g000285	G3	Partial
ECW.scaffold10790.20	G3	Partial
ECW.scaffold150364.10	G3	Partial
ECW.scaffold2054.100	G3	Partial
ECW.scaffold2054.90	G3	Partial
ECW.scaffold21932.10	G3	Partial
ECW.scaffold33387.20	G3	Partial
ECW.scaffold44694.50	G3	Partial
ECW.scaffold48097.20	G3	Partial
ECW.scaffold5914.150	G3	Partial
ECW.scaffold7745.70	G3	Partial
ECW.scaffold7963.80	G3	Partial
ECW.scaffold9636.180	G3	Partial
SF.scaffold10127.60	G3	Partial
SF.scaffold16027.40	G3	Partial
SF.scaffold16027.50	G3	Partial
SF.scaffold1866.40	G3	Partial
SF.scaffold2112.110	G3	Partial
SF.scaffold29338.50	G3	Partial
SF.scaffold48444.20	G3	Partial
SF.scaffold74344.10	G3	Partial
SF.scaffold7706.50	G3	Partial
SF.scaffold813.30	G3	Partial
SF.scaffold8305.40	G3	Partial
SF.scaffold9608.170	G3	Partial
CA.PGAv.1.6.scaffold71.19	G4	Intact
ECW.scaffold693540.20	G4	Intact
SF.scaffold22479.30	G4	Intact
CZUN_NBARC.Chr11.34	G4	Intact
CA.PGAv.1.6.scaffold553.4	G4	Intact
CECW_NBARC.scaffold8344.1	G4	Intact
CZUN_NBARC.Chr11.31	G4	Intact
CHIL_NBARC.Chr11.26	G4	Intact
CASF_NBARC.scaffold17225.1	G4	Intact
R3b_G4	G4	Intact
CA.PGAv.1.6.scaffold309.9	G4	Intact
CZUN_NBARC.Chr11.2	G4	Intact
SF.scaffold6304.150	G4	Intact
ECW.scaffold6400.160	G4	Intact
CHIL_NBARC.Chr11.1	G4	Intact
CA.PGAv.1.6.scaffold631.55	G4	Intact
ECW.scaffold6400.190	G4	Intact
CZUN_NBARC.Chr11.14	G4	Intact
CHIL_NBARC.Chr11.6	G4	Intact
SF.scaffold19462.20	G4	Intact
CA.PGAv.1.6.scaffold1632.1	G4	Intact
CZUN_NBARC.Chr11.10	G4	Intact
SF.scaffold2137.160	G4	Intact
CA.PGAv.1.6.scaffold309.32	G4	Intact
SF.scaffold10034.330	G4	Intact
ECW.scaffold31491.50	G4	Intact
CZUN_NBARC.Chr05.29	G4	Intact
CHIL_NBARC.Chr00.203	G4	Intact
SF.scaffold79847.80	G4	Intact
CASF_NBARC.scaffold10034.1	G4	Intact
ECW.scaffold31491.130	G4	Intact
CZUN_NBARC.Chr05.24	G4	Intact
CHIL_NBARC.Chr00.62	G4	Intact
CZUN_NBARC.Chr05.25	G4	Intact
CANN_NBARC.PGAv.1.6.scaffold2377.1	G4	Intact
CZUN_NBARC.Chr00.135	G4	Intact
SF.scaffold39927.30	G4	Intact
CA.PGAv.1.6.scaffold3750.2	G4	Intact
CHIL_NBARC.Chr00.8	G4	Intact
CA.PGAv.1.6.scaffold309.40	G4	Intact
ECW.scaffold31491.120	G4	Intact
CANN_NBARC.PGAv.1.6.scaffold309.3	G4	Intact
CA.PGAv.1.6.scaffold1524.11	G4	Intact
CZUN_NBARC.Chr11.23	G4	Intact
CECW_NBARC.scaffold20.2	G4	Intact
CHIL_NBARC.Chr11.15	G4	Intact
CA.PGAv.1.6.scaffold1848.4	G4	Intact
CA.PGAv.1.6.scaffold1848.5	G4	Intact
SF.scaffold21943.110	G4	Intact
CZUN_NBARC.Chr11.17	G4	Intact
CHIL_NBARC.Chr11.9	G4	Intact
CA.PGAv.1.6.scaffold309.26	G4	Intact
CZUN_NBARC.Chr05.32	G4	Intact
CECW_NBARC.scaffold31491.2	G4	Intact
SF.scaffold10034.370	G4	Intact
CHIL_NBARC.Chr11.3	G4	Intact
CA.PGAv.1.6.scaffold309.34	G4	Intact
CZUN_NBARC.Chr00.126	G4	Intact
SF.scaffold10034.310	G4	Intact
CHIL_NBARC.Chr00.202	G4	Intact
CZUN_NBARC.Chr05.28	G4	Intact
ECW.scaffold31491.70	G4	Intact
CHIL_NBARC.Chr11.4	G4	Intact
SF.scaffold10034.290	G4	Intact
ECW.scaffold31491.90	G4	Intact
CZUN_NBARC.Chr05.27	G4	Intact
ECW.scaffold1337.350	G4	Intact
CZUN_NBARC.Chr06.1	G4	Intact
CHIL_NBARC.Chr06.1	G4	Intact
CA.PGAv.1.6.scaffold309.28	G4	Intact
CZUN_NBARC.Chr05.31	G4	Intact
ECW.scaffold31491.30	G4	Intact
SF.scaffold10034.360	G4	Intact
CHIL_NBARC.Chr11.5	G4	Intact
SF.scaffold39927.20	G4	Intact
CHIL_NBARC.Chr00.89	G4	Intact
CZUN_NBARC.Chr00.133	G4	Intact
CHIL_NBARC.Chr02.26	G4	Intact
CHIL_NBARC.Chr00.167	G4	Intact
CA.PGAv.1.6.scaffold631.62	G4	Intact
CHIL_NBARC.Chr00.90	G4	Intact
CA.PGAv.1.6.scaffold1632.4	G4	Intact
SF.scaffold2137.130	G4	Intact
CHIL_NBARC.Chr07.15	G4	Intact
CA.PGAv.1.6.scaffold1149.3	G4	Intact
SF.scaffold33746.30	G4	Intact
CZUN_NBARC.Chr11.15	G4	Intact
ECW.scaffold406923.10	G4	Intact
CHIL_NBARC.Chr00.168	G4	Intact
CA.PGAv.1.6.scaffold1524.10	G4	Intact
CHIL_NBARC.Chr11.14	G4	Intact
CECW_NBARC.scaffold20.1	G4	Intact
CA.PGAv.1.6.scaffold525.34	G4	Intact
CZUN_NBARC.Chr05.2	G4	Intact
ECW.scaffold22625.10	G4	Intact
SF.scaffold13130.20	G4	Intact
CZUN_NBARC.Chr11.29	G4	Intact
CA.PGAv.1.6.scaffold1524.13	G4	Intact
CZUN_NBARC.Chr11.24	G4	Intact
SF.scaffold70088.10	G4	Intact
CECW_NBARC.scaffold20.3	G4	Intact
CHIL_NBARC.Chr00.91	G4	Intact
CZUN_NBARC.Chr00.136	G4	Intact
CA.PGAv.1.6.scaffold1358.6	G4	Intact
CHIL_NBARC.Chr11.13	G4	Intact
CZUN_NBARC.Chr11.22	G4	Intact
SF.scaffold21943.10	G4	Intact
ECW.scaffold19026.90	G4	Intact
CA.PGAv.1.6.scaffold742.4	G4	Intact
CZUN_NBARC.Chr11.28	G4	Intact
CHIL_NBARC.Chr05.23	G4	Intact
SF.scaffold4322.40	G4	Intact
SF.scaffold36570.70	G4	Intact
CA.PGAv.1.6.scaffold1218.19	G4	Intact
ECW.scaffold9404.40	G4	Intact
SF.scaffold3256.30	G4	Intact
CHIL_NBARC.Chr01.3	G4	Intact
CZUN_NBARC.Chr01.1	G4	Intact
I-2_G4	G4	Intact
R3a_G4	G4	Intact
CANN_NBARC.PGAv.1.6.scaffold1848.2	G4	Intact
ECW.scaffold19026.10	G4	Intact
CZUN_NBARC.Chr11.19	G4	Intact
SF.scaffold21943.80	G4	Intact
CHIL_NBARC.Chr11.10	G4	Intact
CA.PGAv.1.6.scaffold309.39	G4	Intact
SF.scaffold10034.260	G4	Intact
ECW.scaffold31491.110	G4	Intact
CZUN_NBARC.Chr05.26	G4	Intact
CHIL_NBARC.Chr00.61	G4	Intact
CA.PGAv.1.6.scaffold309.43	G4	Intact
SF.scaffold10034.240	G4	Intact
CZUN_NBARC.Chr05.23	G4	Intact
CHIL_NBARC.Chr00.63	G4	Intact
ECW.scaffold31491.140	G4	Intact
CA.PGAv.1.6.scaffold1358.3	G4	Intact
SF.scaffold21943.40	G4	Intact
CA.PGAv.1.6.scaffold410.11	G4	Intact
ECW.scaffold7464.90	G4	Intact
SF.scaffold12254.130	G4	Intact
CHIL_NBARC.Chr01.28	G4	Intact
CA.PGAv.1.6.scaffold1149.6	G4	Partial
CA.PGAv.1.6.scaffold1524.16	G4	Partial
CA.PGAv.1.6.scaffold1632.11	G4	Partial
CA.PGAv.1.6.scaffold1632.5	G4	Partial
CA.PGAv.1.6.scaffold1632.8	G4	Partial
CA.PGAv.1.6.scaffold1647.4	G4	Partial
CA.PGAv.1.6.scaffold182.10	G4	Partial
CA.PGAv.1.6.scaffold182.9	G4	Partial
CA.PGAv.1.6.scaffold1887.10	G4	Partial
CA.PGAv.1.6.scaffold1887.11	G4	Partial
CA.PGAv.1.6.scaffold1887.2	G4	Partial
CA.PGAv.1.6.scaffold1887.5	G4	Partial
CA.PGAv.1.6.scaffold1887.6	G4	Partial
CA.PGAv.1.6.scaffold1887.7	G4	Partial
CA.PGAv.1.6.scaffold309.24	G4	Partial
CA.PGAv.1.6.scaffold309.30	G4	Partial
CA.PGAv.1.6.scaffold309.45	G4	Partial
CA.PGAv.1.6.scaffold426.4	G4	Partial
CA.PGAv.1.6.scaffold426.5	G4	Partial
CA.PGAv.1.6.scaffold631.57	G4	Partial
CA.PGAv.1.6.scaffold631.61	G4	Partial
CA.PGAv.1.6.scaffold742.12	G4	Partial
CA.PGAv.1.6.scaffold742.13	G4	Partial
CA.PGAv.1.6.scaffold742.21	G4	Partial
CA.PGAv.1.6.scaffold742.22	G4	Partial
CA.PGAv.1.6.scaffold963.10	G4	Partial
CA.PGAv.1.6.scaffold963.9	G4	Partial
CANN_NBARC.PGAv.1.6.scaffold1632.1	G4	Partial
CANN_NBARC.PGAv.1.6.scaffold1848.1	G4	Partial
CANN_NBARC.PGAv.1.6.scaffold1887.1	G4	Partial
CANN_NBARC.PGAv.1.6.scaffold309.1	G4	Partial
CANN_NBARC.PGAv.1.6.scaffold309.2	G4	Partial
CANN_NBARC.PGAv.1.6.scaffold354.1	G4	Partial
CANN_NBARC.PGAv.1.6.scaffold354.2	G4	Partial
CANN_NBARC.PGAv.1.6.scaffold777.1	G4	Partial
CASF_NBARC.scaffold2137.1	G4	Partial
CASF_NBARC.scaffold6304.1	G4	Partial
CASF_NBARC.scaffold7367.1	G4	Partial
CASF_NBARC.scaffold7367.2	G4	Partial
CASF_NBARC.scaffold79847.1	G4	Partial
CASF_NBARC.scaffold79847.2	G4	Partial
CECW_NBARC.scaffold15508.1	G4	Partial
CECW_NBARC.scaffold15508.2	G4	Partial
CECW_NBARC.scaffold19026.1	G4	Partial
CECW_NBARC.scaffold31491.1	G4	Partial
CECW_NBARC.scaffold33307.1	G4	Partial
CHIL_NBARC.Chr00.124	G4	Partial
CHIL_NBARC.Chr00.192	G4	Partial
CHIL_NBARC.Chr00.201	G4	Partial
CHIL_NBARC.Chr00.204	G4	Partial
CHIL_NBARC.Chr00.221	G4	Partial
CHIL_NBARC.Chr00.276	G4	Partial
CHIL_NBARC.Chr00.312	G4	Partial
CHIL_NBARC.Chr00.318	G4	Partial
CHIL_NBARC.Chr00.374	G4	Partial
CHIL_NBARC.Chr00.64	G4	Partial
CHIL_NBARC.Chr00.88	G4	Partial
CHIL_NBARC.Chr00.98	G4	Partial
CHIL_NBARC.Chr03.22	G4	Partial
CHIL_NBARC.Chr04.18	G4	Partial
CHIL_NBARC.Chr04.19	G4	Partial
CHIL_NBARC.Chr05.24	G4	Partial
CHIL_NBARC.Chr05.25	G4	Partial
CHIL_NBARC.Chr05.4	G4	Partial
CHIL_NBARC.Chr11.11	G4	Partial
CHIL_NBARC.Chr11.12	G4	Partial
CHIL_NBARC.Chr11.16	G4	Partial
CHIL_NBARC.Chr11.2	G4	Partial
CHIL_NBARC.Chr11.20	G4	Partial
CHIL_NBARC.Chr11.21	G4	Partial
CHIL_NBARC.Chr11.23	G4	Partial
CHIL_NBARC.Chr11.24	G4	Partial
CHIL_NBARC.Chr11.29	G4	Partial
CHIL_NBARC.Chr11.8	G4	Partial
CZUN_NBARC.Chr00.127	G4	Partial
CZUN_NBARC.Chr00.128	G4	Partial
CZUN_NBARC.Chr00.129	G4	Partial
CZUN_NBARC.Chr00.130	G4	Partial
CZUN_NBARC.Chr00.131	G4	Partial
CZUN_NBARC.Chr00.132	G4	Partial
CZUN_NBARC.Chr00.134	G4	Partial
CZUN_NBARC.Chr00.20	G4	Partial
CZUN_NBARC.Chr00.45	G4	Partial
CZUN_NBARC.Chr04.8	G4	Partial
CZUN_NBARC.Chr04.9	G4	Partial
CZUN_NBARC.Chr05.30	G4	Partial
CZUN_NBARC.Chr11.1	G4	Partial
CZUN_NBARC.Chr11.11	G4	Partial
CZUN_NBARC.Chr11.12	G4	Partial
CZUN_NBARC.Chr11.13	G4	Partial
CZUN_NBARC.Chr11.16	G4	Partial
CZUN_NBARC.Chr11.18	G4	Partial
CZUN_NBARC.Chr11.20	G4	Partial
CZUN_NBARC.Chr11.21	G4	Partial
CZUN_NBARC.Chr11.25	G4	Partial
CZUN_NBARC.Chr11.3	G4	Partial
CZUN_NBARC.Chr11.4	G4	Partial
CZUN_NBARC.Chr11.5	G4	Partial
CZUN_NBARC.Chr11.6	G4	Partial
CZUN_NBARC.Chr11.7	G4	Partial
CZUN_NBARC.Chr11.9	G4	Partial
Capana00g002401	G4	Partial
Capana00g003814	G4	Partial
Capana03g003523	G4	Partial
Capana03g003524	G4	Partial
Capana05g001827	G4	Partial
Capana11g000408	G4	Partial
Capana11g000417	G4	Partial
Capana11g000418	G4	Partial
ECW.scaffold17572.40	G4	Partial
ECW.scaffold17572.50	G4	Partial
ECW.scaffold17713.10	G4	Partial
ECW.scaffold17713.100	G4	Partial
ECW.scaffold17713.110	G4	Partial
ECW.scaffold17713.20	G4	Partial
ECW.scaffold19026.30	G4	Partial
ECW.scaffold19026.60	G4	Partial
ECW.scaffold20017.50	G4	Partial
ECW.scaffold20017.60	G4	Partial
ECW.scaffold24971.30	G4	Partial
ECW.scaffold24971.40	G4	Partial
ECW.scaffold31491.150	G4	Partial
ECW.scaffold31491.40	G4	Partial
ECW.scaffold33307.40	G4	Partial
ECW.scaffold392173.20	G4	Partial
SF.scaffold10034.350	G4	Partial
SF.scaffold15264.10	G4	Partial
SF.scaffold15970.40	G4	Partial
SF.scaffold2137.100	G4	Partial
SF.scaffold2137.120	G4	Partial
SF.scaffold2137.60	G4	Partial
SF.scaffold2137.90	G4	Partial
SF.scaffold21943.60	G4	Partial
SF.scaffold33746.10	G4	Partial
SF.scaffold39927.50	G4	Partial
SF.scaffold39927.60	G4	Partial
SF.scaffold68614.60	G4	Partial
SF.scaffold7367.10	G4	Partial
SF.scaffold7367.100	G4	Partial
SF.scaffold7367.110	G4	Partial
SF.scaffold7367.20	G4	Partial
SF.scaffold7773.20	G4	Partial
SF.scaffold79847.10	G4	Partial
SF.scaffold79847.40	G4	Partial
SF.scaffold79847.60	G4	Partial
SF.scaffold79847.70	G4	Partial
SF.scaffold8979.30	G4	Partial
SF.scaffold8979.40	G4	Partial
CA.PGAv.1.6.scaffold151.10	G5	Intact
CHIL_NBARC.Chr05.35	G5	Intact
CA.PGAv.1.6.scaffold194.4	G5	Intact
ECW.scaffold18827.10	G5	Intact
SF.scaffold1459570.10	G5	Intact
Capana05g000713	G5	Intact
CHIL_NBARC.Chr05.15	G5	Intact
CA.PGAv.1.6.scaffold194.23	G5	Intact
ECW.scaffold13189.20	G5	Intact
CHIL_NBARC.Chr05.14	G5	Intact
Capana05g000686	G5	Intact
SF.scaffold8084.20	G5	Intact
CA.PGAv.1.6.scaffold458.21	G5	Intact
Capana05g000769	G5	Intact
ECW.scaffold39082.10	G5	Intact
SF.scaffold14302.10	G5	Intact
CHIL_NBARC.Chr05.18	G5	Intact
CA.PGAv.1.6.scaffold619.19	G5	Intact
Capana03g001876	G5	Intact
CHIL_NBARC.Chr03.9	G5	Intact
ECW.scaffold114431.20	G5	Intact
SF.scaffold182907.30	G5	Intact
CA.PGAv.1.6.scaffold619.15	G5	Intact
SF.scaffold82934.10	G5	Intact
CA.PGAv.1.6.scaffold619.23	G5	Intact
Capana03g001869	G5	Intact
CHIL_NBARC.Chr03.7	G5	Intact
SF.scaffold48437.20	G5	Intact
ECW.scaffold60995.20	G5	Intact
R2_G5	G5	Intact
Rpi-abpt_G5	G5	Intact
Rpi-blb3_G5	G5	Intact
CANN_NBARC.PGAv.1.6.scaffold619.2	G5	Intact
CA.PGAv.1.6.scaffold619.24	G5	Intact
ECW.scaffold60995.10	G5	Intact
Capana03g001868	G5	Intact
SF.scaffold48437.10	G5	Intact
CHIL_NBARC.Chr03.6	G5	Intact
CA.PGAv.1.6.scaffold274.8	G5	Intact
CA.PGAv.1.6.scaffold724.37	G5	Intact
ECW.scaffold6301.40	G5	Intact
Capana04g000687	G5	Intact
CHIL_NBARC.Chr04.4	G5	Intact
SF.scaffold6715.20	G5	Intact
CA.PGAv.1.6.scaffold724.38	G5	Intact
ECW.scaffold6301.50	G5	Intact
SF.scaffold6715.30	G5	Intact
CHIL_NBARC.Chr04.5	G5	Intact
Capana04g000688	G5	Intact
CA.PGAv.1.6.scaffold724.39	G5	Intact
Capana04g000689	G5	Intact
SF.scaffold6715.40	G5	Intact
ECW.scaffold6301.60	G5	Intact
CHIL_NBARC.Chr04.6	G5	Intact
CA.PGAv.1.6.scaffold287.2	G5	Partial
CA.PGAv.1.6.scaffold619.11	G5	Partial
CA.PGAv.1.6.scaffold619.14	G5	Partial
CA.PGAv.1.6.scaffold808.6	G5	Partial
CA.PGAv.1.6.scaffold880.14	G5	Partial
CANN_NBARC.PGAv.1.6.scaffold619.1	G5	Partial
CANN_NBARC.PGAv.1.6.scaffold808.1	G5	Partial
CASF_NBARC.scaffold82934.1	G5	Partial
CECW_NBARC.scaffold364998.1	G5	Partial
CECW_NBARC.scaffold364998.2	G5	Partial
CECW_NBARC.scaffold8121.1	G5	Partial
CHIL_NBARC.Chr01.12	G5	Partial
CHIL_NBARC.Chr01.13	G5	Partial
CHIL_NBARC.Chr01.18	G5	Partial
CHIL_NBARC.Chr03.10	G5	Partial
CHIL_NBARC.Chr03.11	G5	Partial
CHIL_NBARC.Chr03.8	G5	Partial
CHIL_NBARC.Chr05.12	G5	Partial
CHIL_NBARC.Chr05.16	G5	Partial
CZUN_NBARC.Chr00.94	G5	Partial
CZUN_NBARC.Chr01.2	G5	Partial
CZUN_NBARC.Chr03.1	G5	Partial
CZUN_NBARC.Chr03.2	G5	Partial
[truncated: 2,393 more rows]

## Sheet: Table S10
Table S10. Statistics of classified NLRs in C. annuum
	CM334*	ECW*	SF*	Zunla-1*	Chiltepin*	P-value**
G1	145 (65)	96 (39)	91 (39)	124 (63)	131 (47)	0.0025 (0.0205)
G2	199 (96)	123 (57)	119 (59)	176 (76)	213 (74)	0.0005 (0.0115)
G3	44 (30)	37 (22)	36 (22)	43 (23)	49 (26)	0.6110 (0.7610)
G4	65 (30)	44 (23)	57 (28)	64 (29)	56 (28)	0.3100 (0.9030)
G5	20 (13)	21 (9)	20 (10)	22 (9)	18 (10)	0.9840 (0.9120)
G6	56 (29)	48 (22)	48 (21)	54 (22)	59 (30)	0.7710 (0.5770)
G7	41 (16)	32 (17)	35 (20)	34 (19)	33 (21)	0.8560 (0.9370)
G8	17 (10)	20 (10)	19 (10)	21 (9)	19 (10)	0.9770 (1.0000)
G9	76 (49)	52 (31)	53 (29)	72 (32)	61 (34)	0.1080 (0.1220)
G10	80 (42)	75 (39)	74 (42)	82 (38)	93 (39)	0.5850 (0.9890)
G11	8 (7)	8 (7)	9 (7)	9 (7)	10 (6)	0.9970 (1.0000)
G12	16 (11)	16 (11)	17 (8)	18 (6)	19 (10)	0.9880 (0.7790)
G13	1 (1)	0 (0)	0 (0)	2 (1)	1 (0)	0.8160 (1.0000)
G14	6 (4)	4 (2)	6 (4)	8 (4)	6 (4)	0.8950 (0.9630)
GR	3 (3)	3 (3)	3 (3)	2 (1)	3 (3)	1.0000 (0.9410)
GT	78 (53)	69 (53)	69 (50)	69 (53)	78 (54)	0.8510 (0.9970)
NG	21 (13)	21 (15)	20 (13)	23 (15)	23 (13)	-
NA	75 (0)	91 (0)	85 (0)	90 (0)	100 (0)	-
Total	951 (472)	760 (360)	761 (365)	913 (407)	972 (409)	-
* The numbers in parentheses indicate the number of intact NLRs.
** The numbers in parentheses indicate the p-value of intact NLRs.

[truncated: 3 more sheets: Table S11, Table S12, Table S13]
